# Supplementary material for: Alcohol-Induced Histone Acetylation Reveals a Gene Network Involved in Alcohol Tolerance
Source: PLoS Genet. 2013 Dec 12;9(12):e1003986. doi: 10.1371/journal.pgen.1003986 (PMC3861128; doi:10.1371/journal.pgen.1003986)
Supplement: Dataset S1 — Complete annotated list of genes with increased acetylation after ethanol and benzyl alcohol exposure (Supporting_Dataset-S1.xls). (XLS) [file pgen.1003986.s001.xls]

## Sheet: BA-EtOH_Common genes
Genes with common H4Ac changes after EtOH and BA
FUNCLTIONAL VALIDATION RESULT	GENE SYMBOL (FLYBASE)	GENE NAME	FBID_KEY	GENE MODEL STATUS	BA (ChIP SCORE)	EtOH (ChIP SCORE)	SUM SCORE (BA+EtOH)	GO: MOLECULAR FUNCTION	GO: BIOLOGICAL PROCESS	GO: CELLULAR COMPONENT	.
	CG40323	-	FBgn0058323	Withdrawn	0.78	2.42	3.2	-	-	-	.
	cos	costa	FBgn0000352	Current	0.46	2.63	3.09	microtubule binding ; GO:0008017 | inferred from direct assay <newline> motor activity ; GO:0003774 | inferred from sequence or structural similarity with Khc <newline> microtubule motor activity ; GO:0003777 | inferred from sequence or structural similarity <newline> smoothened binding ; GO:0005119 | inferred from physical interaction with smo <newline> protein binding ; GO:0005515 | inferred fr…	ovarian follicle cell development ; GO:0030707 | traceable author statement <newline> positive regulation of hh target transcription factor activity ; GO:0007228 | inferred from mutant phenotype <newline> negative regulation of transcription factor import into nucleus ; GO:0042992 | inferred from mutant phenotype <newline> microtubule-based movement ; GO:0007018 | inferred from sequence or struct…	cytoplasm ; GO:0005737 | inferred from direct assay <newline> kinesin complex ; GO:0005871 | inferred from sequence or structural similarity with Khc <newline> microtubule associated complex ; GO:0005875 | inferred from physical interaction with ci <newline> kinesin complex ; GO:0005871 | inferred from sequence or structural similarity with SGD_LOCUS:KIP3; SGD:S000003184 <newline> Hedgehog signal…	.
	CG43326	-	FBgn0263031	Current	0.58	2.32	2.9	molecular_function ; GO:0003674 | no biological data available	biological_process ; GO:0008150 | no biological data available	cellular_component ; GO:0005575 | no biological data available	.
	Nipped-A	Nipped-A	FBgn0053554	Current	0.52	2.24	2.76	protein kinase activity ; GO:0004672 | non-traceable author statement <newline> phosphotransferase activity, alcohol group as acceptor ; GO:0016773 | inferred from electronic annotation with InterPro:IPR000403	cytokinesis ; GO:0000910 | inferred from mutant phenotype <newline> phagocytosis, engulfment ; GO:0006911 | inferred from mutant phenotype <newline> positive regulation of Notch signaling pathway ; GO:0045747 | inferred from genetic interaction with N inferred from genetic interaction with mam <newline> wing disc pattern formation ; GO:0035222 | inferred from genetic interaction with N inferred f…	SAGA complex ; GO:0000124 | non-traceable author statement <newline> histone acetyltransferase complex ; GO:0000123 | inferred from direct assay <newline> microtubule associated complex ; GO:0005875 | inferred from direct assay <newline> nucleus ; GO:0005634 | inferred from direct assay <newline> cytoplasm ; GO:0005737 | inferred from direct assay <newline> polytene chromosome puff ; GO:0005703 |…	.
	unc-4	unc-4	FBgn0024184	Current	0.53	2	2.53	sequence-specific DNA binding transcription factor activity ; GO:0003700 | inferred from sequence or structural similarity with UniProtKB:P29506 <newline> sequence-specific DNA binding ; GO:0043565 | inferred from electronic annotation with InterPro:IPR001356, InterPro:IPR017970	regulation of transcription, DNA-dependent ; GO:0006355 | inferred from sequence or structural similarity with UniProtKB:P29506	nucleus ; GO:0005634 | inferred from sequence or structural similarity with UniProtKB:P29506	.
	Nf1	Neurofibromin 1	FBgn0015269	Current	0.49	1.79	2.28	Ras GTPase activator activity ; GO:0005099 | inferred from sequence or structural similarity with UniProtKB:P21359 <newline> Ras GTPase activator activity ; GO:0005099 | inferred from direct assay	positive regulation of adenylate cyclase activity ; GO:0045762 | inferred from mutant phenotype <newline> cAMP-mediated signaling ; GO:0019933 | inferred from mutant phenotype <newline> positive regulation of multicellular organism growth ; GO:0040018 | inferred from mutant phenotype <newline> regulation of Ras protein signal transduction ; GO:0046578 | inferred from mutant phenotype <newline> ol…	intracellular ; GO:0005622 | inferred from electronic annotation with InterPro:IPR001936, InterPro:IPR008936	.
	Eip75B	Ecdysone-induced protein 75B	FBgn0000568	Current	0.44	1.84	2.28	ligand-activated sequence-specific DNA binding RNA polymerase II transcription factor activity ; GO:0004879 | inferred from sequence or structural similarity with EMBL:U09504 <newline> ligand-activated sequence-specific DNA binding RNA polymerase II transcription factor activity ; GO:0004879 | non-traceable author statement <newline> heme binding ; GO:0020037 | inferred from direct assay <newline…	ecdysone-mediated induction of salivary gland cell autophagic cell death ; GO:0035072 | non-traceable author statement <newline> ecdysis, chitin-based cuticle ; GO:0018990 | inferred from mutant phenotype <newline> molting cycle, chitin-based cuticle ; GO:0007591 | inferred from mutant phenotype <newline> regulation of ecdysteroid metabolic process ; GO:0007553 | inferred from mutant phenotype <n…	nucleus ; GO:0005634 | inferred from sequence or structural similarity with EMBL:U09504 <newline> nucleus ; GO:0005634 | non-traceable author statement	.
	dp	dumpy	FBgn0053196	Current	0.41	1.82	2.23	endonuclease activity ; GO:0004519 | inferred from electronic annotation with InterPro:IPR003651 <newline> 4 iron, 4 sulfur cluster binding ; GO:0051539 | inferred from electronic annotation with InterPro:IPR003651 <newline> calcium ion binding ; GO:0005509 | inferred from electronic annotation with InterPro:IPR001881, InterPro:IPR018097 <newline> serine-type endopeptidase inhibitor activity ; GO…	chitin-based embryonic cuticle biosynthetic process ; GO:0008362 | inferred from mutant phenotype <newline> chitin-based cuticle attachment to epithelium ; GO:0040005 | inferred from mutant phenotype <newline> apposition of dorsal and ventral imaginal disc-derived wing surfaces ; GO:0007475 | inferred from mutant phenotype <newline> open tracheal system development ; GO:0007424 | inferred from mu…	proteinaceous extracellular matrix ; GO:0005578 | non-traceable author statement <newline> extracellular matrix ; GO:0031012 | inferred from sequence model	.
	Med	Medea	FBgn0011655	Current	0.48	1.72	2.2	protein binding ; GO:0005515 | inferred from physical interaction with Mad <newline> DNA binding ; GO:0003677 | traceable author statement <newline> transforming growth factor beta receptor, common-partner cytoplasmic mediator activity ; GO:0030616 | non-traceable author statement <newline> sequence-specific DNA binding ; GO:0043565 | inferred from direct assay <newline> sequence-specific DNA bin…	dorsal/ventral axis specification ; GO:0009950 | inferred from mutant phenotype <newline> transforming growth factor beta receptor signaling pathway ; GO:0007179 | inferred from genetic interaction with dpp AND inferred from genetic interaction with tkv AND inferred from genetic interaction with zen AND inferred from mutant phenotype AND inferred from sequence or structural similarity with HGNC_g…	cytoplasm ; GO:0005737 | inferred from direct assay <newline> nucleus ; GO:0005634 | inferred from physical interaction with Mad <newline> nucleus ; GO:0005634 | traceable author statement <newline> transcription factor complex ; GO:0005667 | inferred from electronic annotation with InterPro:IPR013019	.
	Nhe3	Na[+]/H[+] hydrogen exchanger 3	FBgn0028703	Current	0.4	1.75	2.15	sodium:hydrogen antiporter activity ; GO:0015385 | non-traceable author statement <newline> sodium:hydrogen antiporter activity ; GO:0015385 | inferred from electronic annotation with InterPro:IPR002090, InterPro:IPR004709	transmembrane transport ; GO:0055085 | inferred from electronic annotation with InterPro:IPR004709, InterPro:IPR006153 <newline> regulation of pH ; GO:0006885 | inferred from electronic annotation with InterPro:IPR002090, InterPro:IPR004709 <newline> sodium ion transport ; GO:0006814 | inferred from electronic annotation with InterPro:IPR002090, InterPro:IPR004709	perinuclear region of cytoplasm ; GO:0048471 | inferred from direct assay <newline> integral to membrane ; GO:0016021 | inferred from electronic annotation with InterPro:IPR002090, InterPro:IPR004709, InterPro:IPR006153, InterPro:IPR018422	.
	l(3)76BDm	lethal (3) 76BDm	FBgn0260655	Current	0.39	1.74	2.13	molecular_function ; GO:0003674 | no biological data available	biological_process ; GO:0008150 | no biological data available	cellular_component ; GO:0005575 | no biological data available	.
Failed Validation	Dscam	Down syndrome cell adhesion molecule	FBgn0033159	Current	0.59	1.48	2.07	axon guidance receptor activity ; GO:0008046 | non-traceable author statement <newline> axon guidance receptor activity ; GO:0008046 | inferred from mutant phenotype <newline> protein homodimerization activity ; GO:0042803 | inferred from physical interaction with Dscam <newline> bacterial cell surface binding ; GO:0051635 | inferred from direct assay <newline> identical protein binding ; GO:0042…	mushroom body development ; GO:0016319 | inferred from mutant phenotype <newline> axon guidance ; GO:0007411 | inferred from genetic interaction with dock AND inferred from mutant phenotype <newline> axon guidance ; GO:0007411 | inferred from mutant phenotype <newline> phagocytosis ; GO:0006909 | inferred from mutant phenotype <newline> axon guidance ; GO:0007411 | traceable author statement <new…	integral to plasma membrane ; GO:0005887 | inferred from sequence or structural similarity <newline> neuronal cell body ; GO:0043025 | inferred from direct assay <newline> dendrite ; GO:0030425 | inferred from direct assay <newline> axon ; GO:0030424 | inferred from direct assay <newline> integral to plasma membrane ; GO:0005887 | inferred from sequence model	.
	CG5604	-	FBgn0032208	Current	0.48	1.57	2.05	ubiquitin-protein ligase activity ; GO:0004842 | inferred from electronic annotation with InterPro:IPR010606 <newline> metal ion binding ; GO:0046872 | inferred from electronic annotation with InterPro:IPR010606	protein ubiquitination ; GO:0016567 | inferred from electronic annotation with InterPro:IPR010606	proteasome regulatory particle ; GO:0005838 | inferred from sequence or structural similarity with UniProtKB:Q14669	.
	rn	rotund	FBgn0259172	Current	0.41	1.54	1.95	sequence-specific DNA binding transcription factor activity ; GO:0003700 | inferred from sequence or structural similarity with WB:lin-29; WP:CE28257 <newline> RNA polymerase II distal enhancer sequence-specific DNA binding transcription factor activity ; GO:0003705 | inferred from direct assay <newline> zinc ion binding ; GO:0008270 | inferred from electronic annotation with InterPro:IPR007087, …	imaginal disc-derived leg morphogenesis ; GO:0007480 | inferred from mutant phenotype <newline> compound eye development ; GO:0048749 | inferred from mutant phenotype <newline> negative regulation of transcription, DNA-dependent ; GO:0045892 | inferred from mutant phenotype <newline> regulation of transcription, DNA-dependent ; GO:0006355 | inferred from sequence or structural similarity with WB:…	nucleus ; GO:0005634 | inferred from sequence or structural similarity with WB:lin-29; WP:CE28257 <newline> nucleus ; GO:0005634 | inferred from direct assay	.
	rhea	rhea	FBgn0260442	Current	0.49	1.34	1.83	actin binding ; GO:0003779 | inferred from sequence or structural similarity <newline> protein binding ; GO:0005515 | inferred from physical interaction with wech <newline> integrin binding ; GO:0005178 | inferred from genetic interaction with mys <newline> actin binding ; GO:0003779 | inferred from electronic annotation with InterPro:IPR002558 <newline> structural constituent of cytoskeleton ; G…	cytoskeletal anchoring at plasma membrane ; GO:0007016 | inferred from sequence or structural similarity <newline> apposition of dorsal and ventral imaginal disc-derived wing surfaces ; GO:0007475 | inferred from mutant phenotype <newline> muscle attachment ; GO:0016203 | inferred from mutant phenotype <newline> cell adhesion ; GO:0007155 | inferred from mutant phenotype <newline> regulation of c…	focal adhesion ; GO:0005925 | inferred from sequence or structural similarity <newline> actin cytoskeleton ; GO:0015629 | inferred from electronic annotation with InterPro:IPR006077 <newline> ruffle ; GO:0001726 | inferred from electronic annotation with InterPro:IPR015224 <newline> focal adhesion ; GO:0005925 | inferred from electronic annotation with InterPro:IPR015224	.
	CG34371	-	FBgn0085400	Current	0.47	1.35	1.82	-	-	-	.
	Ubx	Ultrabithorax	FBgn0003944	Current	0.6	1.2	1.8	protein binding ; GO:0005515 | inferred from physical interaction with DIP1 <newline> sequence-specific DNA binding transcription factor activity ; GO:0003700 | inferred from sequence or structural similarity with UniProtKB:P09629 <newline> DNA binding ; GO:0003677 | inferred from direct assay <newline> sequence-specific DNA binding transcription factor activity ; GO:0003700 | traceable author st…	specification of segmental identity, thorax ; GO:0007384 | inferred from mutant phenotype <newline> regulation of transcription, DNA-dependent ; GO:0006355 | inferred from direct assay <newline> haltere development ; GO:0007482 | inferred from mutant phenotype <newline> specification of organ identity ; GO:0010092 | inferred from mutant phenotype <newline> heart development ; GO:0007507 | inferre…	nucleus ; GO:0005634 | inferred from direct assay <newline> nucleus ; GO:0005634 | inferred from sequence or structural similarity with UniProtKB:P09629 <newline> nucleus ; GO:0005634 | non-traceable author statement	.
	CG13675	-	FBgn0035845	Current	0.41	1.36	1.77	chitin binding ; GO:0008061 | inferred from electronic annotation with InterPro:IPR002557	chitin metabolic process ; GO:0006030 | inferred from electronic annotation with InterPro:IPR002557	extracellular region ; GO:0005576 | inferred from electronic annotation with InterPro:IPR002557	.
	bab1	bric a brac 1	FBgn0004870	Current	0.54	1.21	1.75	sequence-specific DNA binding transcription factor activity ; GO:0003700 | traceable author statement <newline> sequence-specific DNA binding transcription factor activity ; GO:0003700 | inferred from sequence or structural similarity <newline> DNA binding ; GO:0003677 | non-traceable author statement <newline> protein binding ; GO:0005515 | inferred from physical interaction with bip2 <newline> …	sex differentiation ; GO:0007548 | inferred from genetic interaction with Abd-B AND inferred from genetic interaction with abd-A AND inferred from mutant phenotype <newline> eye-antennal disc morphogenesis ; GO:0007455 | inferred from expression pattern <newline> female gonad development ; GO:0008585 | inferred from genetic interaction with bab2 AND inferred from mutant phenotype <newline> imagin…	nucleus ; GO:0005634 | inferred from direct assay	.
Validated	slo	slowpoke	FBgn0003429	Current	0.49	1.22	1.71	calcium-activated potassium channel activity ; GO:0015269 | inferred from direct assay <newline> protein binding ; GO:0005515 | inferred from physical interaction with Slob <newline> protein binding ; GO:0005515 | inferred from physical interaction with Slip1 <newline> protein binding ; GO:0005515 | inferred from physical interaction with Pka-C1 <newline> calcium-activated potassium channel activ…	potassium ion transport ; GO:0006813 | inferred from direct assay <newline> circadian rhythm ; GO:0007623 | inferred from mutant phenotype <newline> response to drug ; GO:0042493 | inferred from mutant phenotype <newline> potassium ion transport ; GO:0006813 | non-traceable author statement <newline> male courtship behavior, veined wing generated song production ; GO:0045433 | non-traceable autho…	plasma membrane ; GO:0005886 | non-traceable author statement <newline> neuron projection ; GO:0043005 | inferred from direct assay <newline> neuronal cell body ; GO:0043025 | inferred from direct assay <newline> membrane ; GO:0016020 | inferred from direct assay <newline> voltage-gated potassium channel complex ; GO:0008076 | inferred from electronic annotation with InterPro:IPR003091	.
Validated	pum	pumilio	FBgn0003165	Current	0.43	1.27	1.7	mRNA 3'-UTR binding ; GO:0003730 | traceable author statement <newline> translation repressor activity, nucleic acid binding ; GO:0000900 | traceable author statement <newline> RNA binding ; GO:0003723 | inferred from electronic annotation with InterPro:IPR001313	regulation of synaptic transmission ; GO:0050804 | inferred from mutant phenotype <newline> head involution ; GO:0008258 | inferred from mutant phenotype <newline> long-term memory ; GO:0007616 | inferred from mutant phenotype <newline> cell fate determination ; GO:0001709 | traceable author statement <newline> germ cell development ; GO:0007281 | traceable author statement <newline> germ-line st…	cytoplasm ; GO:0005737 | non-traceable author statement	.
	Eno	Enolase	FBgn0000579	Current	0.42	1.28	1.7	phosphopyruvate hydratase activity ; GO:0004634 | inferred from sequence or structural similarity with UniProtKB:O96656 AND inferred from sequence or structural similarity with UniProt:P08734 <newline> magnesium ion binding ; GO:0000287 | inferred from electronic annotation with InterPro:IPR000941, InterPro:IPR020809, InterPro:IPR020810, InterPro:IPR020811	glycolysis ; GO:0006096 | non-traceable author statement <newline> glycolysis ; GO:0006096 | inferred from electronic annotation with InterPro:IPR000941, InterPro:IPR020809, InterPro:IPR020810, InterPro:IPR020811	lipid particle ; GO:0005811 | inferred from direct assay <newline> phosphopyruvate hydratase complex ; GO:0000015 | inferred from electronic annotation with InterPro:IPR000941, InterPro:IPR020809, InterPro:IPR020810, InterPro:IPR020811	.
	ham	hamlet	FBgn0045852	Current	0.53	1.12	1.65	sequence-specific DNA binding transcription factor activity ; GO:0003700 | non-traceable author statement <newline> sequence-specific DNA binding transcription factor activity ; GO:0003700 | inferred from mutant phenotype <newline> zinc ion binding ; GO:0008270 | inferred from electronic annotation with InterPro:IPR007087, InterPro:IPR015880 <newline> nucleic acid binding ; GO:0003676 | inferred …	regulation of dendrite morphogenesis ; GO:0048814 | inferred from mutant phenotype <newline> sensory organ development ; GO:0007423 | inferred from mutant phenotype <newline> regulation of transcription, DNA-dependent ; GO:0006355 | inferred from mutant phenotype <newline> dendrite morphogenesis ; GO:0048813 | traceable author statement <newline> neuron development ; GO:0048666 | inferred from mu…	nucleus ; GO:0005634 | inferred from direct assay <newline> nucleus ; GO:0005634 | traceable author statement	.
	fru	fruitless	FBgn0004652	Current	0.48	1.15	1.63	sequence-specific DNA binding transcription factor activity ; GO:0003700 | non-traceable author statement <newline> sequence-specific DNA binding transcription factor activity ; GO:0003700 | traceable author statement <newline> zinc ion binding ; GO:0008270 | inferred from electronic annotation with InterPro:IPR007087, InterPro:IPR015880 <newline> nucleic acid binding ; GO:0003676 | inferred from…	male courtship behavior, veined wing vibration ; GO:0016545 | inferred from mutant phenotype <newline> male courtship behavior ; GO:0008049 | inferred from mutant phenotype <newline> mating ; GO:0007618 | inferred from mutant phenotype <newline> multicellular organismal development ; GO:0007275 | inferred from mutant phenotype <newline> male courtship behavior, veined wing generated song producti…	nucleus ; GO:0005634 | non-traceable author statement <newline> intracellular ; GO:0005622 | inferred from electronic annotation with InterPro:IPR007087, InterPro:IPR015880	.
	CG42339	-	FBgn0259241	Current	0.45	1.17	1.62	polysaccharide binding ; GO:0030247 | inferred from electronic annotation with InterPro:IPR001212 <newline> scavenger receptor activity ; GO:0005044 | inferred from electronic annotation with InterPro:IPR001212	immune response ; GO:0006955 | inferred from electronic annotation with InterPro:IPR001212	-	.
	CG7466	-	FBgn0031981	Current	0.52	1.09	1.61	calcium ion binding ; GO:0005509 | inferred from electronic annotation with InterPro:IPR001881, InterPro:IPR018097	-	membrane ; GO:0016020 | inferred from electronic annotation with InterPro:IPR002165	.
	B-H2	BarH2	FBgn0004854	Current	0.45	1.16	1.61	DNA binding ; GO:0003677 | non-traceable author statement <newline> sequence-specific DNA binding transcription factor activity ; GO:0003700 | non-traceable author statement <newline> RNA polymerase II distal enhancer sequence-specific DNA binding transcription factor activity ; GO:0003705 | inferred from mutant phenotype <newline> sequence-specific DNA binding ; GO:0043565 | inferred from electr…	sensory organ boundary specification ; GO:0008052 | inferred from mutant phenotype <newline> eye pigment granule organization ; GO:0008057 | inferred from mutant phenotype <newline> chaeta morphogenesis ; GO:0008407 | inferred from mutant phenotype <newline> eye-antennal disc morphogenesis ; GO:0007455 | inferred from mutant phenotype <newline> leg disc proximal/distal pattern formation ; GO:0007…	nucleus ; GO:0005634 | non-traceable author statement <newline> nucleus ; GO:0005634 | inferred by curator from GO:0003705 <newline> nucleus ; GO:0005634 | inferred from electronic annotation with InterPro:IPR017970	.
	Ino80	Ino80	FBgn0086613	Current	0.46	1.14	1.6	helicase activity ; GO:0004386 | inferred from sequence or structural similarity with UniProtKB:Q9M2L7 <newline> regulatory region DNA binding ; GO:0000975 | inferred from direct assay <newline> ATP binding ; GO:0005524 | inferred from electronic annotation with InterPro:IPR000330, InterPro:IPR001650	regulation of gene expression ; GO:0010468 | inferred from mutant phenotype	Ino80 complex ; GO:0031011 | inferred from direct assay <newline> nucleus ; GO:0005634 | inferred from direct assay <newline> polytene chromosome ; GO:0005700 | inferred from direct assay <newline> nuclear chromatin ; GO:0000790 | inferred from direct assay	.
	ftz-f1	ftz transcription factor 1	FBgn0001078	Current	0.68	0.91	1.59	DNA binding ; GO:0003677 | inferred from direct assay <newline> ligand-activated sequence-specific DNA binding RNA polymerase II transcription factor activity ; GO:0004879 | inferred from sequence or structural similarity with UniProtKB:O00482 <newline> sequence-specific DNA binding transcription factor activity ; GO:0003700 | inferred from sequence or structural similarity with UniProtKB:O00482 …	periodic partitioning ; GO:0007365 | inferred from mutant phenotype <newline> salivary gland cell autophagic cell death ; GO:0035071 | non-traceable author statement <newline> response to ecdysone ; GO:0035075 | traceable author statement <newline> cell death ; GO:0008219 | traceable author statement <newline> response to hormone stimulus ; GO:0009725 | traceable author statement <newline> regula…	nucleus ; GO:0005634 | inferred from direct assay <newline> cytoplasm ; GO:0005737 | non-traceable author statement <newline> nucleus ; GO:0005634 | inferred from sequence or structural similarity with UniProtKB:O00482 <newline> nucleus ; GO:0005634 | non-traceable author statement	.
	Dhc93AB	Dynein heavy chain at 93AB	FBgn0013812	Current	0.45	1.13	1.58	ATPase activity, coupled ; GO:0042623 | inferred from sequence or structural similarity <newline> motor activity ; GO:0003774 | inferred from sequence or structural similarity with SGD_LOCUS:DYN1; SGD:S0001762 <newline> ATP binding ; GO:0005524 | inferred from electronic annotation with InterPro:IPR011704 <newline> ATPase activity ; GO:0016887 | inferred from electronic annotation with InterPro:I…	microtubule-based movement ; GO:0007018 | inferred from sequence or structural similarity <newline> microtubule-based movement ; GO:0007018 | inferred from electronic annotation with InterPro:IPR004273 <newline> sensory perception of sound ; GO:0007605 | inferred from mutant phenotype	microtubule associated complex ; GO:0005875 | inferred from sequence or structural similarity <newline> axonemal dynein complex ; GO:0005858 | inferred from sequence or structural similarity with EMBL:Z83813; protein_id:CAB06067 <newline> microtubule associated complex ; GO:0005875 | inferred from sequence or structural similarity with SGD_LOCUS:DYN1; SGD:S0001762	.
	RunxA	-	FBgn0083981	Current	0.48	1.06	1.54	sequence-specific DNA binding transcription factor activity ; GO:0003700 | inferred from sequence or structural similarity with UniProtKB:Q03347 <newline> ATP binding ; GO:0005524 | inferred from electronic annotation with InterPro:IPR000040 <newline> DNA binding ; GO:0003677 | inferred from electronic annotation with InterPro:IPR000040, InterPro:IPR012346, InterPro:IPR013524	regulation of transcription, DNA-dependent ; GO:0006355 | inferred from electronic annotation with InterPro:IPR000040, InterPro:IPR008967, InterPro:IPR012346, InterPro:IPR013524	nucleus ; GO:0005634 | inferred from sequence or structural similarity with UniProtKB:Q03347	.
	HDAC6	HDAC6	FBgn0026428	Current	0.4	1.14	1.54	histone deacetylase activity ; GO:0004407 | non-traceable author statement <newline> histone deacetylase activity ; GO:0004407 | inferred from direct assay <newline> histone deacetylase activity ; GO:0004407 | inferred from sequence or structural similarity with EMBL:AF006603 <newline> zinc ion binding ; GO:0008270 | inferred from electronic annotation with InterPro:IPR001607	histone deacetylation ; GO:0016575 | inferred from direct assay <newline> tricarboxylic acid cycle ; GO:0006099 | inferred from direct assay <newline> respiratory electron transport chain ; GO:0022904 | inferred from direct assay <newline> regulation of transcription, DNA-dependent ; GO:0006355 | inferred from direct assay	cytoplasm ; GO:0005737 | inferred from direct assay	.
	CG4030	-	FBgn0034585	Current	0.46	1.07	1.53	Rab GTPase binding ; GO:0017137 | inferred from sequence or structural similarity with EMBL:D86066 <newline> zinc ion binding ; GO:0008270 | inferred from electronic annotation with InterPro:IPR001841	-	-	.
	vfl	vielfaltig	FBgn0259789	Current	0.43	1.1	1.53	transcription regulatory region sequence-specific DNA binding ; GO:0000976 | inferred from direct assay <newline> sequence-specific DNA binding ; GO:0043565 | inferred from direct assay <newline> zinc ion binding ; GO:0008270 | inferred from electronic annotation with InterPro:IPR007087, InterPro:IPR015880	positive regulation of transcription, DNA-dependent ; GO:0045893 | inferred from direct assay <newline> cellularization ; GO:0007349 | inferred from mutant phenotype <newline> mitotic cell cycle ; GO:0000278 | inferred from mutant phenotype	chromatin ; GO:0000785 | colocalizes_with inferred from direct assay <newline> nucleoplasm ; GO:0005654 | inferred from direct assay	.
	vg	vestigial	FBgn0003975	Current	0.48	1.04	1.52	RNA polymerase II distal enhancer sequence-specific DNA binding transcription factor activity ; GO:0003705 | contributes_to inferred from direct assay <newline> protein C-terminus binding ; GO:0008022 | inferred from physical interaction with UniProtKB:P30052 <newline> protein binding ; GO:0005515 | inferred from physical interaction with UniProtKB:P17719	imaginal disc-derived wing margin morphogenesis ; GO:0008587 | non-traceable author statement <newline> imaginal disc-derived wing morphogenesis ; GO:0007476 | non-traceable author statement <newline> imaginal disc-derived wing morphogenesis ; GO:0007476 | traceable author statement <newline> wing disc development ; GO:0035220 | inferred from genetic interaction with cpa <newline> haltere develop…	nucleus ; GO:0005634 | non-traceable author statement <newline> nucleus ; GO:0005634 | inferred from direct assay	.
	mRpL14	mitochondrial ribosomal protein L14	FBgn0040389	Current	0.47	1.05	1.52	structural constituent of ribosome ; GO:0003735 | inferred from sequence or structural similarity with EMBL:AA642134	translation ; GO:0006412 | inferred from sequence or structural similarity with EMBL:AA642134	mitochondrial large ribosomal subunit ; GO:0005762 | inferred from sequence or structural similarity with EMBL:AA642134	.
	ptr	proximal to raf	FBgn0003159	Current	0.47	1.05	1.52	molecular_function ; GO:0003674 | no biological data available	biological_process ; GO:0008150 | no biological data available	cellular_component ; GO:0005575 | no biological data available	.
	Smr	Smrter	FBgn0263865	Current	0.46	1.05	1.51	chromatin binding ; GO:0003682 | inferred from direct assay <newline> transcription corepressor activity ; GO:0003714 | non-traceable author statement <newline> transcription corepressor activity ; GO:0003714 | inferred from sequence or structural similarity with EMBL:AF125672; protein_id:AAD22973.1 <newline> transcription corepressor activity ; GO:0003714 | traceable author statement <newline> D…	negative regulation of transcription, DNA-dependent ; GO:0045892 | traceable author statement <newline> phagocytosis, engulfment ; GO:0006911 | inferred from mutant phenotype <newline> regulation of mitotic cell cycle ; GO:0007346 | inferred from mutant phenotype <newline> imaginal disc-derived wing morphogenesis ; GO:0007476 | inferred from mutant phenotype	transcriptional repressor complex ; GO:0017053 | inferred from physical interaction with ebi <newline> polytene chromosome ; GO:0005700 | non-traceable author statement	.
	CG8878	-	FBgn0027504	Current	0.43	1.07	1.5	protein kinase activity ; GO:0004672 | non-traceable author statement <newline> protein serine/threonine kinase activity ; GO:0004674 | inferred from sequence or structural similarity with EMBL:AF080253 <newline> ATP binding ; GO:0005524 | inferred from electronic annotation with InterPro:IPR000719, InterPro:IPR017441	protein phosphorylation ; GO:0006468 | non-traceable author statement <newline> protein phosphorylation ; GO:0006468 | inferred from electronic annotation with InterPro:IPR000719, InterPro:IPR008271	-	.
	Hen1	-	FBgn0033686	Current	0.43	1.07	1.5	O-methyltransferase activity ; GO:0008171 | inferred from direct assay <newline> RNA methyltransferase activity ; GO:0008173 | inferred from electronic annotation with InterPro:IPR026610	RNA methylation ; GO:0001510 | inferred from mutant phenotype inferred from direct assay <newline> posttranscriptional gene silencing by RNA ; GO:0035194 | inferred from mutant phenotype <newline> RNA methylation ; GO:0001510 | inferred from direct assay	-	.
Validated	Ten-a	Tenascin accessory	FBgn0259240	Current	0.5	0.99	1.49	-	cell adhesion ; GO:0007155 | inferred from sequence or structural similarity with MGD:Tnc; MGI:MGI:101922 <newline> cell-matrix adhesion ; GO:0007160 | inferred from sequence or structural similarity with EMBL:AB025413; protein_id:BAA77399.1 AND inferred from sequence or structural similarity with EMBL:AF059485	proteinaceous extracellular matrix ; GO:0005578 | inferred from sequence or structural similarity <newline> plasma membrane ; GO:0005886 | non-traceable author statement <newline> extracellular region ; GO:0005576 | inferred from sequence or structural similarity with MGD:Tnc; MGI:MGI:101922	.
	dsf	dissatisfaction	FBgn0015381	Current	0.53	0.94	1.47	ligand-activated sequence-specific DNA binding RNA polymerase II transcription factor activity ; GO:0004879 | inferred from sequence or structural similarity with UniProtKB:P70052 <newline> sequence-specific DNA binding transcription factor activity ; GO:0003700 | traceable author statement <newline> ligand-activated sequence-specific DNA binding RNA polymerase II transcription factor activity ; …	somatic sex determination ; GO:0018993 | non-traceable author statement <newline> courtship behavior ; GO:0007619 | non-traceable author statement <newline> sex determination ; GO:0007530 | traceable author statement <newline> mating behavior ; GO:0007617 | non-traceable author statement <newline> copulation ; GO:0007620 | non-traceable author statement <newline> oviposition ; GO:0018991 | non-tr…	nucleus ; GO:0005634 | inferred from sequence or structural similarity <newline> nucleus ; GO:0005634 | inferred from electronic annotation with InterPro:IPR000536, InterPro:IPR001628, InterPro:IPR001723, InterPro:IPR003068, InterPro:IPR008946	.
	Mical	Molecule interacting with CasL	FBgn0053208	Current	0.43	1.03	1.46	actin binding ; GO:0003779 | inferred from sequence or structural similarity with UniProtKB:Q07931 <newline> actin binding ; GO:0003779 | inferred from direct assay <newline> zinc ion binding ; GO:0008270 | inferred from electronic annotation with InterPro:IPR001781 <newline> NADPH:sulfur oxidoreductase activity ; GO:0043914 | inferred from direct assay	axon guidance ; GO:0007411 | inferred from mutant phenotype <newline> axon guidance ; GO:0007411 | traceable author statement <newline> actin filament depolymerization ; GO:0030042 | inferred from direct assay <newline> sarcomere organization ; GO:0045214 | inferred from mutant phenotype <newline> dendrite morphogenesis ; GO:0048813 | inferred from genetic interaction with Sox14 inferred from mut…	cytosol ; GO:0005829 | non-traceable author statement <newline> plasma membrane ; GO:0005886 | inferred from direct assay <newline> terminal button ; GO:0043195 | inferred from direct assay	.
Validated	nej	nejire	FBgn0261617	Current	0.41	1.05	1.46	transcription coactivator activity ; GO:0003713 | inferred from sequence or structural similarity <newline> cAMP response element binding protein binding ; GO:0008140 | traceable author statement <newline> transcription coactivator activity ; GO:0003713 | inferred from sequence or structural similarity with MGD:Crebbp; MGI:MGI:1098280 <newline> transcription coactivator activity ; GO:0003713 | in…	neurogenesis ; GO:0022008 | inferred from mutant phenotype <newline> Wnt receptor signaling pathway ; GO:0016055 | non-traceable author statement <newline> smoothened signaling pathway ; GO:0007224 | non-traceable author statement <newline> neurotransmitter secretion ; GO:0007269 | inferred from mutant phenotype <newline> synapse assembly ; GO:0007416 | inferred from mutant phenotype <newline> re…	nucleus ; GO:0005634 | inferred from sequence or structural similarity <newline> nucleus ; GO:0005634 | inferred from direct assay <newline> protein complex ; GO:0043234 | inferred from physical interaction with mod <newline> histone acetyltransferase complex ; GO:0000123 | inferred from electronic annotation with InterPro:IPR014744	.
	CG11188	-	FBgn0031851	Current	0.4	1.05	1.45	molecular_function ; GO:0003674 | no biological data available	neurogenesis ; GO:0022008 | inferred from mutant phenotype	nucleus ; GO:0005634 | inferred from sequence or structural similarity with UniProtKB:Q9NY61	.
	Ptp61F	Protein tyrosine phosphatase 61F	FBgn0003138	Current	0.44	1.01	1.45	protein tyrosine phosphatase activity ; GO:0004725 | inferred from direct assay AND inferred from sequence or structural similarity inferred from direct assay <newline> protein tyrosine phosphatase activity ; GO:0004725 | non-traceable author statement <newline> protein tyrosine phosphatase activity ; GO:0004725 | inferred from mutant phenotype <newline> protein binding ; GO:0005515 | inferred fr…	protein dephosphorylation ; GO:0006470 | inferred from direct assay <newline> axon guidance ; GO:0007411 | inferred from physical interaction with dock <newline> germ-band extension ; GO:0007377 | inferred from direct assay <newline> protein dephosphorylation ; GO:0006470 | non-traceable author statement <newline> cellular response to hypoxia ; GO:0071456 | inferred from mutant phenotype <newline…	cytoplasm ; GO:0005737 | inferred from direct assay <newline> nucleus ; GO:0005634 | inferred from direct assay <newline> perinuclear region of cytoplasm ; GO:0048471 | inferred from direct assay	.
	fra	frazzled	FBgn0011592	Current	0.42	1.02	1.44	netrin receptor activity ; GO:0005042 | traceable author statement <newline> netrin receptor activity ; GO:0005042 | non-traceable author statement	motor axon guidance ; GO:0008045 | inferred from mutant phenotype <newline> axon midline choice point recognition ; GO:0016199 | inferred from mutant phenotype <newline> salivary gland boundary specification ; GO:0007432 | inferred from mutant phenotype <newline> axon guidance ; GO:0007411 | non-traceable author statement <newline> axon guidance ; GO:0007411 | traceable author statement <newline>…	plasma membrane ; GO:0005886 | inferred from sequence or structural similarity with HGNC_gene:DCC; HGNC:2701; OMIM:120470 <newline> axon ; GO:0030424 | inferred from direct assay <newline> dendrite ; GO:0030425 | inferred from direct assay <newline> neuronal cell body ; GO:0043025 | inferred from direct assay <newline> integral to membrane ; GO:0016021 | inferred from electronic annotation with I…	.
	CG44009	-	FBgn0264751	Current	0.41	1.02	1.43	SNAP receptor activity ; GO:0005484 | inferred from sequence model with PANTHER:PTHR21230	vesicle-mediated transport ; GO:0016192 | inferred from sequence or structural similarity with SGD_LOCUS:VTI1; SGD:S000004810 inferred from sequence model with PANTHER:PTHR21230	SNARE complex ; GO:0031201 | inferred from sequence or structural similarity with RGD:1560475 inferred from sequence model with PANTHER:PTHR21230 <newline> Golgi apparatus ; GO:0005794 | inferred from sequence or structural similarity with HGNC_gene:VTI1B; HGNC:17793	.
	Piezo	Piezo	FBgn0264953	Current	0.55	0.87	1.42	mechanically-gated ion channel activity ; GO:0008381 | inferred from direct assay	mechanosensory behavior ; GO:0007638 | inferred from mutant phenotype <newline> cellular response to mechanical stimulus ; GO:0071260 | inferred from mutant phenotype	cellular_component ; GO:0005575 | no biological data available	.
	ds	dachsous	FBgn0000497	Current	0.51	0.9	1.41	cell adhesion molecule binding ; GO:0050839 | inferred from direct assay <newline> cell adhesion molecule binding ; GO:0050839 | inferred from sequence or structural similarity <newline> receptor activity ; GO:0004872 | inferred from sequence or structural similarity <newline> signal transducer activity ; GO:0004871 | non-traceable author statement <newline> calcium ion binding ; GO:0005509 | inf…	establishment of planar polarity ; GO:0001736 | inferred from mutant phenotype <newline> cell proliferation ; GO:0008283 | inferred from mutant phenotype <newline> cell morphogenesis involved in differentiation ; GO:0000904 | inferred from mutant phenotype <newline> peptide cross-linking ; GO:0018149 | inferred from physical interaction with ft <newline> calcium-dependent cell-cell adhesion ; GO:…	plasma membrane ; GO:0005886 | inferred from sequence or structural similarity <newline> integral to plasma membrane ; GO:0005887 | inferred from sequence or structural similarity <newline> integral to membrane ; GO:0016021 | traceable author statement <newline> integral to plasma membrane ; GO:0005887 | inferred from sequence or structural similarity with UniProtKB:P33450	.
	SNF4Agamma	SNF4/AMP-activated protein kinase gamma subunit	FBgn0264357	Current	0.39	1.02	1.41	catalytic activity ; GO:0003824 | inferred from electronic annotation with InterPro:IPR013785 <newline> protein serine/threonine kinase activity ; GO:0004674 | non-traceable author statement <newline> AMP-activated protein kinase activity ; GO:0004679 | inferred from sequence or structural similarity <newline> AMP-activated protein kinase activity ; GO:0004679 | non-traceable author statement	lipid metabolic process ; GO:0006629 | inferred from mutant phenotype <newline> sequestering of triglyceride ; GO:0030730 | inferred from mutant phenotype <newline> behavioral response to starvation ; GO:0042595 | inferred from mutant phenotype <newline> cellular response to starvation ; GO:0009267 | inferred from mutant phenotype <newline> protein phosphorylation ; GO:0006468 | inferred from seq…	cytoplasm ; GO:0005737 | inferred from direct assay <newline> nucleus ; GO:0005634 | inferred from direct assay	.
	CG9934	-	FBgn0032467	Current	0.42	0.99	1.41	ubiquitin-ubiquitin ligase activity ; GO:0034450 | inferred from electronic annotation with InterPro:IPR019474	ubiquitin-dependent protein catabolic process ; GO:0006511 | inferred from sequence or structural similarity with EMBL:AF043117 <newline> protein ubiquitination ; GO:0016567 | inferred from electronic annotation with InterPro:IPR003613, InterPro:IPR019474	ubiquitin ligase complex ; GO:0000151 | inferred from electronic annotation with InterPro:IPR003613, InterPro:IPR019474	.
	Sos	Son of sevenless	FBgn0001965	Current	0.54	0.85	1.39	protein binding ; GO:0005515 | inferred from physical interaction with drk <newline> Ras guanyl-nucleotide exchange factor activity ; GO:0005088 | inferred from sequence or structural similarity with UniProtKB:Q07889 <newline> Ras guanyl-nucleotide exchange factor activity ; GO:0005088 | inferred from sequence or structural similarity <newline> Ras guanyl-nucleotide exchange factor activity ; GO:…	Ras protein signal transduction ; GO:0007265 | inferred from sequence or structural similarity with UniProtKB:Q07889 <newline> sevenless signaling pathway ; GO:0045500 | traceable author statement <newline> actin filament organization ; GO:0007015 | inferred from mutant phenotype <newline> regulation of cell shape ; GO:0008360 | inferred from mutant phenotype <newline> anterior/posterior axis spe…	intracellular ; GO:0005622 | inferred from electronic annotation with InterPro:IPR000219, InterPro:IPR000651, InterPro:IPR001895, InterPro:IPR008937	.
	HERC2	HERC2	FBgn0031107	Current	0.52	0.86	1.38	guanyl-nucleotide exchange factor activity ; GO:0005085 | non-traceable author statement <newline> ubiquitin-protein ligase activity ; GO:0004842 | non-traceable author statement <newline> ubiquitin-protein ligase activity ; GO:0004842 | inferred from electronic annotation with InterPro:IPR010606 <newline> heme binding ; GO:0020037 | inferred from electronic annotation with InterPro:IPR001199 <ne…	protein ubiquitination ; GO:0016567 | inferred from electronic annotation with InterPro:IPR010606	intracellular ; GO:0005622 | inferred from electronic annotation with InterPro:IPR000569	.
	bin	biniou	FBgn0045759	Current	0.5	0.87	1.37	sequence-specific DNA binding transcription factor activity ; GO:0003700 | inferred from sequence or structural similarity with UniProtKB:Q12946 <newline> RNA polymerase II distal enhancer sequence-specific DNA binding transcription factor activity ; GO:0003705 | inferred from genetic interaction with dpp <newline> sequence-specific DNA binding ; GO:0043565 | inferred from direct assay <newline> …	mesodermal cell fate commitment ; GO:0001710 | inferred from mutant phenotype <newline> salivary gland morphogenesis ; GO:0007435 | inferred from mutant phenotype <newline> regulation of transcription, DNA-dependent ; GO:0006355 | inferred from sequence or structural similarity with UniProtKB:Q12946 <newline> regulation of transcription from RNA polymerase II promoter ; GO:0006357 | inferred from…	nucleus ; GO:0005634 | inferred from sequence or structural similarity with UniProtKB:Q12946 <newline> nucleus ; GO:0005634 | inferred from direct assay	.
	shot	short stop	FBgn0013733	Current	0.43	0.94	1.37	cytoskeletal protein binding ; GO:0008092 | inferred from sequence or structural similarity <newline> actin binding ; GO:0003779 | inferred from sequence or structural similarity with EMBL:AF150755; protein_id:AAD32244.1 <newline> microtubule binding ; GO:0008017 | inferred from sequence or structural similarity with EMBL:AF150755; protein_id:AAD32244.1 <newline> actin binding ; GO:0003779 | infe…	muscle attachment ; GO:0016203 | non-traceable author statement <newline> muscle organ development ; GO:0007517 | non-traceable author statement <newline> dendrite morphogenesis ; GO:0048813 | inferred from mutant phenotype <newline> regulation of axon extension ; GO:0030516 | inferred from mutant phenotype <newline> mushroom body development ; GO:0016319 | inferred from mutant phenotype <newline…	fusome ; GO:0045169 | inferred from direct assay <newline> adherens junction ; GO:0005912 | inferred from direct assay <newline> cytoskeleton ; GO:0005856 | non-traceable author statement <newline> adherens junction ; GO:0005912 | traceable author statement <newline> microtubule ; GO:0005874 | traceable author statement <newline> microtubule ; GO:0005874 | inferred from direct assay <newline> ast…	.
	Poxm	Pox meso	FBgn0003129	Current	0.46	0.9	1.36	sequence-specific DNA binding transcription factor activity ; GO:0003700 | inferred from sequence or structural similarity with MGD:Pax9; MGI:MGI:97493 <newline> DNA binding ; GO:0003677 | inferred from electronic annotation with InterPro:IPR001523	larval somatic muscle development ; GO:0007526 | inferred from mutant phenotype <newline> regulation of transcription, DNA-dependent ; GO:0006355 | inferred from sequence or structural similarity with MGD:Pax9; MGI:MGI:97493	nucleus ; GO:0005634 | inferred from sequence or structural similarity with MGD:Pax9; MGI:MGI:97493 <newline> nucleus ; GO:0005634 | non-traceable author statement <newline> nucleus ; GO:0005634 | inferred from direct assay	.
	CG5267	-	FBgn0034154	Current	0.44	0.92	1.36	-	multicellular organism reproduction ; GO:0032504 | inferred from expression pattern	extracellular space ; GO:0005615 | inferred from direct assay	.
Failed Validation	unc-104	unc-104	FBgn0034155	Current	0.44	0.92	1.36	microtubule motor activity ; GO:0003777 | inferred from sequence or structural similarity with UniProtKB:O43896 <newline> ATP binding ; GO:0005524 | inferred from electronic annotation with InterPro:IPR001752, InterPro:IPR019821 <newline> phospholipid binding ; GO:0005543 | inferred from electronic annotation with InterPro:IPR001849	neuromuscular junction development ; GO:0007528 | inferred from mutant phenotype <newline> anterograde synaptic vesicle transport ; GO:0048490 | inferred from mutant phenotype <newline> vesicle-mediated transport ; GO:0016192 | inferred from mutant phenotype <newline> larval locomotory behavior ; GO:0008345 | inferred from mutant phenotype <newline> vesicle transport along microtubule ; GO:004749…	microtubule associated complex ; GO:0005875 | inferred from mutant phenotype <newline> kinesin complex ; GO:0005871 | inferred from sequence or structural similarity with UniProtKB:O43896	.
	CG10349	-	FBgn0015350	Withdrawn	0.55	0.8	1.35	molecular_function ; GO:0003674 | no biological data available	biological_process ; GO:0008150 | no biological data available	cellular_component ; GO:0005575 | no biological data available	.
	E(Pc)	Enhancer of Polycomb	FBgn0000581	Current	0.46	0.89	1.35	-	chromatin organization ; GO:0006325 | inferred from mutant phenotype <newline> dendrite guidance ; GO:0070983 | inferred from mutant phenotype	polytene chromosome chromocenter ; GO:0005701 | NOT inferred from direct assay <newline> polytene chromosome ; GO:0005700 | inferred from direct assay <newline> chromatin ; GO:0000785 | non-traceable author statement <newline> intercalary heterochromatin ; GO:0005725 | non-traceable author statement <newline> nucleus ; GO:0005634 | inferred from direct assay <newline> histone acetyltransferase co…	.
Failed Validation	msn	misshapen	FBgn0010909	Current	0.45	0.89	1.34	MAP kinase kinase kinase kinase activity ; GO:0008349 | inferred from sequence or structural similarity <newline> protein serine/threonine kinase activity ; GO:0004674 | inferred from sequence or structural similarity <newline> receptor signaling protein serine/threonine kinase activity ; GO:0004702 | non-traceable author statement <newline> MAP kinase kinase kinase kinase activity ; GO:0008349 |…	photoreceptor cell morphogenesis ; GO:0008594 | inferred from mutant phenotype <newline> protein phosphorylation ; GO:0006468 | inferred from sequence or structural similarity with ninaC AND inferred from sequence or structural similarity with SGD_LOCUS:CDC15; SGD:S0000072 <newline> regulation of cell shape ; GO:0008360 | inferred from mutant phenotype <newline> JNK cascade ; GO:0007254 | inferre…	cell cortex ; GO:0005938 | inferred from direct assay	.
	CG8147	-	FBgn0043791	Current	0.42	0.92	1.34	alkaline phosphatase activity ; GO:0004035 | inferred from sequence or structural similarity with MGD:Akp2; MGI:MGI:87983	response to nicotine ; GO:0035094 | inferred from expression pattern <newline> metabolic process ; GO:0008152 | inferred from electronic annotation with InterPro:IPR001952, InterPro:IPR017849, InterPro:IPR017850, InterPro:IPR018299	-	.
	Mhcl	Myosin heavy chain-like	FBgn0026059	Current	0.42	0.92	1.34	ATPase activity, coupled ; GO:0042623 | inferred from sequence or structural similarity <newline> ATP binding ; GO:0005524 | inferred from electronic annotation with InterPro:IPR001609 <newline> motor activity ; GO:0003774 | inferred from electronic annotation with InterPro:IPR001609, InterPro:IPR002928	-	myosin complex ; GO:0016459 | inferred from sequence or structural similarity <newline> myosin complex ; GO:0016459 | inferred from sequence or structural similarity with EMBL:D86970; protein_id:BAA13206	.
	Liprin-alpha	Liprin-alpha	FBgn0046704	Current	0.6	0.74	1.34	protein binding ; GO:0005515 | inferred from physical interaction with Liprin-β inferred from physical interaction with Liprin-γ	photoreceptor cell morphogenesis ; GO:0008594 | inferred from mutant phenotype <newline> synapse assembly ; GO:0007416 | inferred from mutant phenotype <newline> anterograde synaptic vesicle transport ; GO:0048490 | inferred from mutant phenotype <newline> axon target recognition ; GO:0007412 | inferred from mutant phenotype <newline> retinal ganglion cell axon guidance ; GO:0031290 | inferred fr…	synapse ; GO:0045202 | inferred from direct assay <newline> protein complex ; GO:0043234 | inferred from direct assay <newline> presynaptic active zone ; GO:0048786 | inferred from direct assay <newline> focal adhesion ; GO:0005925 | inferred from direct assay	.
	dom	domino	FBgn0020306	Current	0.59	0.75	1.34	helicase activity ; GO:0004386 | non-traceable author statement <newline> DNA-dependent ATPase activity ; GO:0008094 | inferred from sequence or structural similarity with brm AND inferred from sequence or structural similarity with HGNC_gene:SMARCA4; HGNC:11100; OMIM:603254 <newline> protein binding ; GO:0005515 | inferred from physical interaction with E2f <newline> ATP binding ; GO:0005524 | i…	cell proliferation ; GO:0008283 | non-traceable author statement <newline> hemopoiesis ; GO:0030097 | traceable author statement <newline> negative regulation of hemocyte proliferation ; GO:0035207 | traceable author statement <newline> regulation of alternative mRNA splicing, via spliceosome ; GO:0000381 | inferred from mutant phenotype <newline> negative regulation of gene expression ; GO:00106…	chromatin remodeling complex ; GO:0016585 | inferred from sequence or structural similarity with brm AND inferred from sequence or structural similarity with HGNC_gene:SMARCA4; HGNC:11100; OMIM:603254 <newline> nucleus ; GO:0005634 | inferred from direct assay <newline> chromatin remodeling complex ; GO:0016585 | inferred from sequence or structural similarity with EMBL:Z98595 <newline> nucleus ;…	.
	CG9098	-	FBgn0031762	Current	0.48	0.85	1.33	SH3/SH2 adaptor activity ; GO:0005070 | inferred from sequence or structural similarity with NCBI_gi:4885527 <newline> guanyl-nucleotide exchange factor activity ; GO:0005085 | inferred from electronic annotation with InterPro:IPR001895	small GTPase mediated signal transduction ; GO:0007264 | inferred from electronic annotation with InterPro:IPR001895	intracellular ; GO:0005622 | inferred from electronic annotation with InterPro:IPR001895	.
	CG5794	-	FBgn0039214	Current	0.53	0.79	1.32	ubiquitin thiolesterase activity ; GO:0004221 | inferred from electronic annotation with InterPro:IPR001394, InterPro:IPR018200	regulation of gene silencing ; GO:0060968 | inferred from mutant phenotype <newline> ubiquitin-dependent protein catabolic process ; GO:0006511 | inferred from electronic annotation with InterPro:IPR001394, InterPro:IPR018200	-	.
	U26	U26	FBgn0027780	Current	0.45	0.86	1.31	catalytic activity ; GO:0003824 | inferred from electronic annotation with InterPro:IPR000873	metabolic process ; GO:0008152 | inferred from electronic annotation with InterPro:IPR000873	cellular_component ; GO:0005575 | no biological data available	.
	Wnt2	Wnt oncogene analog 2	FBgn0004360	Current	0.41	0.9	1.31	receptor binding ; GO:0005102 | inferred from sequence or structural similarity with wg	open tracheal system development ; GO:0007424 | inferred from genetic interaction with wg <newline> muscle organ development ; GO:0007517 | inferred from mutant phenotype <newline> axon extension ; GO:0048675 | inferred from mutant phenotype <newline> Wnt receptor signaling pathway ; GO:0016055 | inferred from sequence or structural similarity with wg	extracellular region ; GO:0005576 | inferred from sequence or structural similarity with wg	.
	jbug	jitterbug	FBgn0028371	Current	0.5	0.8	1.3	actin binding ; GO:0003779 | inferred from sequence or structural similarity with EMBL:AF089841; protein_id:AAD12245.1 <newline> actin binding ; GO:0003779 | inferred from sequence or structural similarity	response to mechanical stimulus ; GO:0009612 | inferred from genetic interaction with kcc <newline> establishment of body hair or bristle planar orientation ; GO:0048104 | inferred from mutant phenotype	-	.
Failed Validation	Ack-like	Activated Cdc42 kinase-like	FBgn0263998	Current	0.46	0.84	1.3	ATP binding ; GO:0005524 | inferred from electronic annotation with InterPro:IPR000719, InterPro:IPR017441 <newline> protein tyrosine kinase activity ; GO:0004713 | inferred from sequence or structural similarity <newline> protein tyrosine kinase activity ; GO:0004713 | non-traceable author statement <newline> non-membrane spanning protein tyrosine kinase activity ; GO:0004715 | inferred from seq…	protein phosphorylation ; GO:0006468 | inferred from electronic annotation with InterPro:IPR000719, InterPro:IPR001245, InterPro:IPR008266, InterPro:IPR020635 <newline> protein phosphorylation ; GO:0006468 | inferred from sequence or structural similarity <newline> protein phosphorylation ; GO:0006468 | non-traceable author statement <newline> autophagic cell death ; GO:0048102 | inferred from ex…	cellular_component ; GO:0005575 | no biological data available	.
	Cap-G	-	FBgn0259876	Current	0.46	0.84	1.3	-	neurogenesis ; GO:0022008 | inferred from mutant phenotype <newline> mitotic chromosome condensation ; GO:0007076 | inferred from mutant phenotype <newline> mitotic sister chromatid segregation ; GO:0000070 | inferred from mutant phenotype <newline> cytokinesis ; GO:0000910 | inferred from mutant phenotype <newline> sister chromatid segregation ; GO:0000819 | inferred from mutant phenotype <newli…	condensin complex ; GO:0000796 | inferred from sequence or structural similarity with HGNC_gene:NCAPG; HGNC:24304	.
	TppII	tripeptidyl-peptidase II	FBgn0020370	Current	0.46	0.84	1.3	exopeptidase activity ; GO:0008238 | inferred from direct assay <newline> tripeptidyl-peptidase activity ; GO:0008240 | inferred from sequence or structural similarity <newline> tripeptidyl-peptidase activity ; GO:0008240 | inferred from direct assay <newline> tripeptidyl-peptidase activity ; GO:0008240 | inferred from sequence or structural similarity with HGNC_gene:TPP2; HGNC:12016; OMIM:190470…	proteolysis ; GO:0006508 | inferred from direct assay <newline> protein homooligomerization ; GO:0051260 | inferred from direct assay	cytoplasm ; GO:0005737 | non-traceable author statement	.
	dac	dachshund	FBgn0005677	Current	0.61	0.69	1.3	protein binding ; GO:0005515 | inferred from physical interaction with UniProtKB:Q9VBW6 inferred from physical interaction with UniProtKB:Q9VBW9 <newline> nucleotide binding ; GO:0000166 | inferred from electronic annotation with InterPro:IPR009061	mushroom body development ; GO:0016319 | inferred from mutant phenotype <newline> mushroom body development ; GO:0016319 | inferred from expression pattern AND inferred from mutant phenotype <newline> genital disc sexually dimorphic development ; GO:0035263 | inferred from mutant phenotype <newline> antennal joint development ; GO:0048098 | inferred from mutant phenotype <newline> compound eye ph…	nucleus ; GO:0005634 | inferred from direct assay <newline> nucleus ; GO:0005634 | non-traceable author statement <newline> nucleus ; GO:0005634 | inferred from sequence or structural similarity	.
	CG42232	-	FBgn0250754	Current	0.48	0.81	1.29	-	-	-	.
	Sfmbt	Scm-related gene containing four mbt domains	FBgn0032475	Current	0.47	0.82	1.29	methylated histone residue binding ; GO:0035064 | inferred from direct assay <newline> protein binding ; GO:0005515 | inferred from physical interaction with Scm <newline> chromatin binding ; GO:0003682 | inferred from direct assay <newline> zinc ion binding ; GO:0008270 | inferred from electronic annotation with InterPro:IPR012313	chromatin silencing ; GO:0006342 | inferred from direct assay <newline> imaginal disc growth ; GO:0007446 | inferred from mutant phenotype <newline> oogenesis ; GO:0048477 | inferred from mutant phenotype <newline> negative regulation of gene expression ; GO:0010629 | inferred from mutant phenotype <newline> chromatin silencing ; GO:0006342 | inferred from genetic interaction with Scm	nucleus ; GO:0005634 | inferred from direct assay	.
	CG13884	-	FBgn0035138	Current	0.39	0.9	1.29	-	-	-	.
Validated	eag	ether a go-go	FBgn0000535	Current	0.53	0.75	1.28	voltage-gated potassium channel activity ; GO:0005249 | traceable author statement <newline> voltage-gated cation channel activity ; GO:0022843 | inferred from direct assay <newline> two-component sensor activity ; GO:0000155 | inferred from electronic annotation with InterPro:IPR000700 <newline> voltage-gated potassium channel activity ; GO:0005249 | inferred from electronic annotation with Inte…	flight behavior ; GO:0007629 | inferred from mutant phenotype <newline> potassium ion transport ; GO:0006813 | traceable author statement <newline> courtship behavior ; GO:0007619 | traceable author statement <newline> behavioral response to ether ; GO:0048150 | non-traceable author statement <newline> courtship behavior ; GO:0007619 | non-traceable author statement <newline> learning or memory ;…	voltage-gated potassium channel complex ; GO:0008076 | inferred from sequence or structural similarity with EMBL:Z34264; protein_id:CAA84018 <newline> integral to plasma membrane ; GO:0005887 | non-traceable author statement <newline> voltage-gated potassium channel complex ; GO:0008076 | traceable author statement <newline> plasma membrane ; GO:0005886 | inferred from direct assay	.
	stai	stathmin	FBgn0051641	Current	0.59	0.68	1.27	microtubule binding ; GO:0008017 | inferred from sequence or structural similarity <newline> tubulin binding ; GO:0015631 | inferred from direct assay	microtubule-based process ; GO:0007017 | inferred from sequence or structural similarity <newline> germ cell migration ; GO:0008354 | inferred from mutant phenotype <newline> nervous system development ; GO:0007399 | inferred from mutant phenotype <newline> microtubule-based process ; GO:0007017 | inferred from sequence or structural similarity with UniProtKB:P13668 <newline> regulation of microt…	microtubule associated complex ; GO:0005875 | inferred from sequence or structural similarity <newline> microtubule associated complex ; GO:0005875 | inferred from sequence or structural similarity with UniProtKB:P13668 <newline> microtubule associated complex ; GO:0005875 | inferred from direct assay	.
	CG7884	-	FBgn0031001	Current	0.49	0.78	1.27	-	-	-	.
	CG9674	-	FBgn0036663	Current	0.45	0.82	1.27	glutamate synthase (NADPH) activity ; GO:0004355 | inferred from sequence or structural similarity with UniProtKB:Q03460 <newline> iron-sulfur cluster binding ; GO:0051536 | inferred from electronic annotation with InterPro:IPR009051, InterPro:IPR012285 <newline> glutamate synthase (NADH) activity ; GO:0016040 | inferred from electronic annotation with InterPro:IPR012220 <newline> flavin adenine …	oxidation-reduction process ; GO:0055114 | inferred from electronic annotation with InterPro:IPR001327, InterPro:IPR002489, InterPro:IPR002932, InterPro:IPR006005, InterPro:IPR006982, InterPro:IPR012220, InterPro:IPR012285, InterPro:IPR023753 <newline> glutamate biosynthetic process ; GO:0006537 | inferred from electronic annotation with InterPro:IPR002932, InterPro:IPR006005, InterPro:IPR012220 …	-	.
	hiw	highwire	FBgn0030600	Current	0.41	0.86	1.27	protein binding ; GO:0005515 | inferred from physical interaction with Med <newline> ubiquitin-protein ligase activity ; GO:0004842 | inferred from sequence or structural similarity with UniProtKB:Q8WY64 <newline> zinc ion binding ; GO:0008270 | inferred from electronic annotation with InterPro:IPR001841	regulation of synaptic growth at neuromuscular junction ; GO:0008582 | inferred from mutant phenotype <newline> BMP signaling pathway ; GO:0030509 | inferred from physical interaction with Med <newline> negative regulation of BMP signaling pathway ; GO:0030514 | inferred from genetic interaction with Med AND inferred from genetic interaction with wit <newline> negative regulation of synaptic grow…	cytoplasmic membrane-bounded vesicle ; GO:0016023 | inferred from direct assay <newline> plasma membrane ; GO:0005886 | inferred from direct assay	.
	Socs36E	Suppressor of cytokine signaling at 36E	FBgn0041184	Current	0.4	0.87	1.27	-	regulation of JAK-STAT cascade ; GO:0046425 | traceable author statement <newline> compound eye pigmentation ; GO:0048072 | inferred from mutant phenotype <newline> haltere development ; GO:0007482 | inferred from mutant phenotype <newline> negative regulation of JAK-STAT cascade ; GO:0046426 | inferred from mutant phenotype <newline> negative regulation of epidermal growth factor receptor signal…	-	.
	trh	trachealess	FBgn0262139	Current	0.39	0.88	1.27	sequence-specific DNA binding transcription factor activity ; GO:0003700 | non-traceable author statement <newline> protein heterodimerization activity ; GO:0046982 | traceable author statement <newline> sequence-specific DNA binding transcription factor activity ; GO:0003700 | traceable author statement <newline> sequence-specific DNA binding ; GO:0043565 | inferred from direct assay <newline> s…	lateral inhibition ; GO:0046331 | inferred from mutant phenotype <newline> regulation of transcription, DNA-dependent ; GO:0006355 | inferred from sequence or structural similarity with UniProtKB:P05709 <newline> salivary gland development ; GO:0007431 | inferred from mutant phenotype <newline> open tracheal system development ; GO:0007424 | inferred from mutant phenotype <newline> epithelial cel…	nucleus ; GO:0005634 | inferred from direct assay <newline> nucleus ; GO:0005634 | non-traceable author statement <newline> nucleus ; GO:0005634 | traceable author statement <newline> nucleus ; GO:0005634 | inferred from sequence or structural similarity with sim inferred from sequence or structural similarity with HGNC_gene:HIF1A; HGNC:4910	.
	dve	defective proventriculus	FBgn0020307	Current	0.58	0.68	1.26	AT DNA binding ; GO:0003680 | inferred from sequence or structural similarity with UniProtKB:Q60611 <newline> sequence-specific DNA binding transcription factor activity ; GO:0003700 | non-traceable author statement <newline> sequence-specific DNA binding transcription factor activity ; GO:0003700 | traceable author statement <newline> sequence-specific DNA binding transcription factor activity ;…	imaginal disc-derived wing morphogenesis ; GO:0007476 | inferred from mutant phenotype <newline> imaginal disc-derived leg joint morphogenesis ; GO:0016348 | inferred from mutant phenotype <newline> regulation of transcription, DNA-dependent ; GO:0006355 | traceable author statement <newline> midgut development ; GO:0007494 | inferred from mutant phenotype <newline> copper ion import ; GO:0015677…	nucleus ; GO:0005634 | non-traceable author statement	.
	Wnk	-	FBgn0037098	Current	0.45	0.81	1.26	ATP binding ; GO:0005524 | inferred from electronic annotation with InterPro:IPR000719 <newline> protein serine/threonine kinase activity ; GO:0004674 | inferred from electronic annotation with InterPro:IPR008271 <newline> protein kinase activity ; GO:0004672 | NOT inferred from key residues	axon guidance ; GO:0007411 | inferred from mutant phenotype <newline> protein phosphorylation ; GO:0006468 | NOT inferred from key residues	-	.
	CG17376	-	FBgn0042189	Current	0.42	0.84	1.26	iron-sulfur cluster binding ; GO:0051536 | inferred from electronic annotation with InterPro:IPR017896	-	-	.
Validated	Ptp99A	Protein tyrosine phosphatase 99A	FBgn0004369	Current	0.42	0.84	1.26	transmembrane receptor protein tyrosine phosphatase activity ; GO:0005001 | inferred from sequence or structural similarity <newline> protein tyrosine phosphatase activity ; GO:0004725 | inferred from sequence or structural similarity with EMBL:X54132; protein_id:CAA38067.1 <newline> protein tyrosine phosphatase activity ; GO:0004725 | inferred from sequence or structural similarity with HGNC_gen…	protein dephosphorylation ; GO:0006470 | inferred from sequence or structural similarity with EMBL:X54132; protein_id:CAA38067.1 <newline> defasciculation of motor neuron axon ; GO:0007415 | inferred from genetic interaction with Ptp69D <newline> motor axon guidance ; GO:0008045 | inferred from genetic interaction with Ptp69D <newline> axonal defasciculation ; GO:0007414 | traceable author statem…	plasma membrane ; GO:0005886 | inferred from sequence or structural similarity <newline> plasma membrane ; GO:0005886 | non-traceable author statement <newline> axon ; GO:0030424 | inferred from direct assay <newline> plasma membrane ; GO:0005886 | inferred from direct assay	.
	muskelin	muskelin	FBgn0033757	Current	0.42	0.83	1.25	molecular_function ; GO:0003674 | no biological data available	regulation of cell-matrix adhesion ; GO:0001952 | inferred from sequence or structural similarity with MGD:Mkln1; MGI:MGI:1351638	cytoplasm ; GO:0005737 | inferred from sequence or structural similarity with MGD:Mkln1; MGI:MGI:1351638	.
Validated	mam	mastermind	FBgn0002643	Current	0.4	0.85	1.25	transcription coactivator activity ; GO:0003713 | inferred from electronic annotation with InterPro:IPR019082	ectoderm development ; GO:0007398 | traceable author statement <newline> mesodermal cell fate determination ; GO:0007500 | inferred from mutant phenotype <newline> apposition of dorsal and ventral imaginal disc-derived wing surfaces ; GO:0007475 | inferred from mutant phenotype <newline> nervous system development ; GO:0007399 | non-traceable author statement <newline> Notch signaling pathway ; G…	nucleus ; GO:0005634 | inferred from direct assay AND inferred from sequence or structural similarity <newline> nucleus ; GO:0005634 | non-traceable author statement <newline> polytene chromosome puff ; GO:0005703 | inferred from direct assay <newline> polytene chromosome ; GO:0005700 | inferred from direct assay <newline> nuclear speck ; GO:0016607 | inferred from electronic annotation with Inte…	.
	poe	purity of essence	FBgn0011230	Current	0.51	0.73	1.24	calmodulin binding ; GO:0005516 | inferred from direct assay <newline> zinc ion binding ; GO:0008270 | inferred from electronic annotation with InterPro:IPR003126 <newline> ubiquitin-protein ligase activity ; GO:0004842 | inferred from electronic annotation with InterPro:IPR003126	spermatid development ; GO:0007286 | inferred from mutant phenotype <newline> sperm individualization ; GO:0007291 | inferred from mutant phenotype <newline> perineurial glial growth ; GO:0042066 | inferred from genetic interaction with ine inferred from genetic interaction with eag inferred from genetic interaction with Nf1 inferred from mutant phenotype	-	.
	qtc	quick-to-court	FBgn0028572	Current	0.5	0.74	1.24	-	male courtship behavior ; GO:0008049 | inferred from mutant phenotype <newline> courtship behavior ; GO:0007619 | traceable author statement <newline> lateral inhibition ; GO:0046331 | inferred from mutant phenotype <newline> protein targeting to Golgi ; GO:0000042 | inferred from electronic annotation with InterPro:IPR000237 <newline> mating behavior, sex discrimination ; GO:0048047 | inferred f…	-	.
	TER94	TER94	FBgn0261014	Current	0.47	0.76	1.23	ATPase activity ; GO:0016887 | non-traceable author statement <newline> ATP binding ; GO:0005524 | inferred from electronic annotation with InterPro:IPR003959, InterPro:IPR003960 <newline> nucleoside-triphosphatase activity ; GO:0017111 | inferred from electronic annotation with InterPro:IPR003593	Golgi organization ; GO:0007030 | inferred from mutant phenotype <newline> endoplasmic reticulum membrane fusion ; GO:0016320 | inferred from sequence or structural similarity with SGD_LOCUS:CDC48; SGD:S0002284 <newline> endoplasmic reticulum organization ; GO:0007029 | inferred from mutant phenotype <newline> microtubule cytoskeleton organization ; GO:0000226 | inferred from mutant phenotype <ne…	fusome ; GO:0045169 | inferred from direct assay <newline> cytoplasm ; GO:0005737 | inferred from direct assay <newline> lipid particle ; GO:0005811 | inferred from direct assay <newline> endoplasmic reticulum ; GO:0005783 | non-traceable author statement <newline> fusome ; GO:0045169 | non-traceable author statement <newline> proteasome complex ; GO:0000502 | non-traceable author statement <newl…	.
	trpm	-	FBgn0083959	Current	0.49	0.73	1.22	protein kinase activity ; GO:0004672 | non-traceable author statement <newline> metal ion transmembrane transporter activity ; GO:0046873 | inferred from direct assay <newline> ion channel activity ; GO:0005216 | inferred from electronic annotation with InterPro:IPR005821	thermotaxis ; GO:0043052 | NOT inferred from mutant phenotype <newline> magnesium ion homeostasis ; GO:0010960 | inferred from mutant phenotype <newline> zinc ion homeostasis ; GO:0055069 | inferred from mutant phenotype <newline> divalent metal ion transport ; GO:0070838 | inferred from direct assay <newline> cell growth ; GO:0016049 | inferred from mutant phenotype <newline> mitochondrion organ…	membrane ; GO:0016020 | inferred from electronic annotation with InterPro:IPR005821	.
Failed Validation	nAcRalpha-30D	nicotinic Acetylcholine Receptor alpha 30D	FBgn0032151	Current	0.42	0.8	1.22	acetylcholine-activated cation-selective channel activity ; GO:0004889 | inferred from sequence or structural similarity <newline> acetylcholine-activated cation-selective channel activity ; GO:0004889 | non-traceable author statement <newline> acetylcholine-activated cation-selective channel activity ; GO:0004889 | inferred from sequence or structural similarity with MGD:Acra7; MGI:MGI:99779 <ne…	response to insecticide ; GO:0017085 | non-traceable author statement <newline> response to insecticide ; GO:0017085 | inferred from mutant phenotype <newline> ion transport ; GO:0006811 | inferred from electronic annotation with InterPro:IPR002394, InterPro:IPR006029, InterPro:IPR006201, InterPro:IPR018000 <newline> muscle cell homeostasis ; GO:0046716 | inferred from mutant phenotype	acetylcholine-gated channel complex ; GO:0005892 | inferred from sequence or structural similarity <newline> acetylcholine-gated channel complex ; GO:0005892 | non-traceable author statement <newline> acetylcholine-gated channel complex ; GO:0005892 | inferred from direct assay <newline> integral to membrane ; GO:0016021 | inferred from direct assay <newline> postsynaptic membrane ; GO:0045211 | …	.
Failed Validation	Act57B	Actin 57B	FBgn0000044	Current	0.53	0.68	1.21	structural constituent of cytoskeleton ; GO:0005200 | inferred from sequence or structural similarity <newline> ATP binding ; GO:0005524 | inferred from electronic annotation with InterPro:IPR004001	cytoskeleton organization ; GO:0007010 | inferred from sequence or structural similarity <newline> cytokinesis ; GO:0000910 | inferred from mutant phenotype <newline> heart development ; GO:0007507 | non-traceable author statement <newline> positive regulation of NFAT protein import into nucleus ; GO:0051533 | inferred from mutant phenotype <newline> centrosome organization ; GO:0051297 | inferre…	actin filament ; GO:0005884 | inferred from sequence or structural similarity <newline> actin filament ; GO:0005884 | non-traceable author statement <newline> microtubule associated complex ; GO:0005875 | inferred from direct assay	.
	CG4341	-	FBgn0028481	Current	0.48	0.73	1.21	molecular_function ; GO:0003674 | no biological data available	biological_process ; GO:0008150 | no biological data available	cellular_component ; GO:0005575 | no biological data available	.
	CG6362	-	FBgn0028740	Current	0.47	0.74	1.21	-	-	-	.
	neb	nebbish	FBgn0004374	Current	0.4	0.81	1.21	protein phosphatase 1 binding ; GO:0008157 | inferred from physical interaction with Pp1-87B <newline> microtubule motor activity ; GO:0003777 | inferred from sequence or structural similarity <newline> chromatin binding ; GO:0003682 | traceable author statement <newline> plus-end-directed microtubule motor activity ; GO:0008574 | traceable author statement <newline> microtubule motor activity ; …	mitotic chromosome condensation ; GO:0007076 | inferred from mutant phenotype <newline> ovarian follicle cell development ; GO:0030707 | inferred from mutant phenotype <newline> meiosis ; GO:0007126 | inferred from genetic interaction with nod <newline> mitotic cell cycle, embryonic ; GO:0045448 | inferred from mutant phenotype <newline> microtubule-based movement ; GO:0007018 | inferred from seq…	kinesin complex ; GO:0005871 | inferred from sequence or structural similarity <newline> heterochromatin ; GO:0000792 | inferred from direct assay	.
Failed Validation	trr	trithorax-related	FBgn0023518	Current	0.39	0.81	1.2	histone methyltransferase activity (H3-K4 specific) ; GO:0042800 | inferred from direct assay <newline> receptor binding ; GO:0005102 | inferred from physical interaction with EcR AND inferred from physical interaction with usp <newline> transcription coactivator activity ; GO:0003713 | inferred from genetic interaction with EcR <newline> DNA binding ; GO:0003677 | non-traceable author statement …	histone methylation ; GO:0016571 | inferred from direct assay <newline> progression of morphogenetic furrow involved in compound eye morphogenesis ; GO:0007458 | inferred from genetic interaction with hh AND inferred from mutant phenotype <newline> smoothened signaling pathway ; GO:0007224 | non-traceable author statement <newline> compound eye development ; GO:0048749 | inferred from mutant phen…	nucleus ; GO:0005634 | inferred from direct assay <newline> polytene chromosome ; GO:0005700 | inferred from direct assay <newline> nucleus ; GO:0005634 | non-traceable author statement <newline> MLL3/4 complex ; GO:0044666 | inferred from direct assay	.
	ema	endosomal maturation defective	FBgn0038427	Current	0.43	0.77	1.2	-	endosome to lysosome transport ; GO:0008333 | inferred from mutant phenotype <newline> endosomal transport ; GO:0016197 | inferred from genetic interaction with Vps16A	integral to membrane ; GO:0016021 | inferred from direct assay <newline> late endosome ; GO:0005770 | colocalizes_with inferred from direct assay	.
	CG18675	-	FBgn0040696	Current	0.42	0.78	1.2	molecular_function ; GO:0003674 | no biological data available	biological_process ; GO:0008150 | no biological data available	cellular_component ; GO:0005575 | no biological data available	.
	sns	sticks and stones	FBgn0024189	Current	0.42	0.78	1.2	protein binding ; GO:0005515 | inferred from physical interaction with Mec2	cell adhesion ; GO:0007155 | inferred from sequence or structural similarity <newline> cell adhesion ; GO:0007155 | inferred from sequence or structural similarity with EMBL:AF035385 <newline> myoblast fusion ; GO:0007520 | inferred from mutant phenotype <newline> larval visceral muscle development ; GO:0007523 | inferred from mutant phenotype <newline> myoblast fusion ; GO:0007520 | traceable au…	plasma membrane ; GO:0005886 | inferred from sequence or structural similarity <newline> plasma membrane ; GO:0005886 | inferred from direct assay AND inferred from sequence or structural similarity with EMBL:AF035385 <newline> plasma membrane ; GO:0005886 | inferred from direct assay <newline> nephrocyte diaphragm ; GO:0005917 | inferred from direct assay	.
Validated	Teh2	tipE homolog 2	FBgn0035505	Current	0.42	0.78	1.2	sodium channel regulator activity ; GO:0017080 | inferred from direct assay	regulation of sodium ion transport ; GO:0002028 | inferred from direct assay	integral to membrane ; GO:0016021 | inferred from sequence model	.
	ssp3	short spindle 3	FBgn0032723	Current	0.46	0.73	1.19	-	mitotic spindle elongation ; GO:0000022 | inferred from mutant phenotype	spindle ; GO:0005819 | colocalizes_with inferred from direct assay	.
	CoRest	CoRest	FBgn0261573	Current	0.4	0.79	1.19	protein binding ; GO:0005515 | inferred from physical interaction with chn <newline> protein binding ; GO:0005515 | inferred from physical interaction with ttk <newline> transcription corepressor activity ; GO:0003714 | inferred from direct assay <newline> chromatin binding ; GO:0003682 | inferred from direct assay <newline> DNA binding ; GO:0003677 | inferred from electronic annotation with Inte…	negative regulation of transcription, DNA-dependent ; GO:0045892 | inferred from sequence or structural similarity with HGNC_gene:RCOR1; HGNC:17441; OMIM:6076752 <newline> negative regulation of transcription, DNA-dependent ; GO:0045892 | inferred from direct assay <newline> negative regulation of transcription from RNA polymerase II promoter ; GO:0000122 | inferred from sequence or structural si…	nucleus ; GO:0005634 | inferred from sequence or structural similarity with HGNC_gene:RCOR1; HGNC:17441; OMIM:6076752 <newline> nucleus ; GO:0005634 | inferred from direct assay <newline> transcriptional repressor complex ; GO:0017053 | inferred from physical interaction with Rpd3 inferred from physical interaction with Su(var)3-3	.
Validated	brp	bruchpilot	FBgn0259246	Current	0.53	0.65	1.18	calcium channel activity ; GO:0005262 | inferred from mutant phenotype	neurotransmitter secretion ; GO:0007269 | inferred from mutant phenotype <newline> regulation of synaptic plasticity ; GO:0048167 | inferred from mutant phenotype <newline> maintenance of presynaptic active zone structure ; GO:0048790 | inferred from mutant phenotype <newline> adult locomotory behavior ; GO:0008344 | inferred from mutant phenotype <newline> neuromuscular synaptic transmission ; G…	presynaptic active zone ; GO:0048786 | inferred from direct assay <newline> neuromuscular junction ; GO:0031594 | inferred from direct assay <newline> presynaptic membrane ; GO:0042734 | colocalizes_with inferred from direct assay <newline> presynaptic cytoskeletal matrix assembled at active zones ; GO:0048788 | inferred from direct assay	.
	CG32687	-	FBgn0052687	Current	0.45	0.73	1.18	-	-	-	.
	CG14195	-	FBgn0030998	Current	0.43	0.74	1.17	-	-	-	.
Failed Validation	so	sine oculis	FBgn0003460	Current	0.43	0.74	1.17	sequence-specific DNA binding ; GO:0043565 | inferred from mutant phenotype <newline> protein binding ; GO:0005515 | inferred from physical interaction with ey <newline> sequence-specific DNA binding transcription factor activity ; GO:0003700 | traceable author statement <newline> RNA polymerase II distal enhancer sequence-specific DNA binding transcription factor activity ; GO:0003705 | inferred…	regulation of transcription, DNA-dependent ; GO:0006355 | inferred from sequence or structural similarity with UniProtKB:Q62231 <newline> Bolwig's organ morphogenesis ; GO:0001746 | inferred from mutant phenotype <newline> glial cell migration ; GO:0008347 | inferred from mutant phenotype <newline> spermatogenesis ; GO:0007283 | inferred from mutant phenotype <newline> ring gland development ; GO…	nucleus ; GO:0005634 | inferred from sequence or structural similarity with MGD:Six2; MGI:MGI:102778 <newline> nucleus ; GO:0005634 | non-traceable author statement	.
	bs	blistered	FBgn0004101	Current	0.4	0.77	1.17	activating transcription factor binding ; GO:0033613 | inferred from physical interaction with Mrtf <newline> RNA polymerase II core promoter proximal region sequence-specific DNA binding transcription factor activity involved in positive regulation of transcription ; GO:0001077 | contributes_to inferred from physical interaction with Mrtf <newline> DNA binding ; GO:0003677 | inferred from electr…	open tracheal system development ; GO:0007424 | inferred from expression pattern <newline> terminal branching, open tracheal system ; GO:0007430 | inferred from mutant phenotype <newline> terminal branching, open tracheal system ; GO:0007430 | traceable author statement <newline> apposition of dorsal and ventral imaginal disc-derived wing surfaces ; GO:0007475 | inferred from mutant phenotype <ne…	nucleus ; GO:0005634 | inferred from direct assay <newline> nucleus ; GO:0005634 | non-traceable author statement	.
	pdm2	POU domain protein 2	FBgn0004394	Current	0.51	0.65	1.16	DNA binding ; GO:0003677 | non-traceable author statement <newline> sequence-specific DNA binding transcription factor activity ; GO:0003700 | inferred from sequence or structural similarity with UniProtKB:P09086 <newline> sequence-specific DNA binding transcription factor activity ; GO:0003700 | non-traceable author statement <newline> RNA polymerase II core promoter proximal region sequence-spe…	regulation of transcription, DNA-dependent ; GO:0006355 | inferred from sequence or structural similarity with UniProtKB:P09086 <newline> nervous system development ; GO:0007399 | non-traceable author statement <newline> neuroblast development ; GO:0014019 | inferred from mutant phenotype <newline> regulation of transcription, DNA-dependent ; GO:0006355 | inferred from mutant phenotype <newline> …	nucleus ; GO:0005634 | inferred from sequence or structural similarity with UniProtKB:P09086 <newline> nucleus ; GO:0005634 | non-traceable author statement <newline> nucleus ; GO:0005634 | inferred from mutant phenotype	.
	CG33453	-	FBgn0053453	Current	0.47	0.69	1.16	molecular_function ; GO:0003674 | no biological data available	biological_process ; GO:0008150 | no biological data available	cellular_component ; GO:0005575 | no biological data available	.
	CG8093	-	FBgn0033999	Current	0.44	0.72	1.16	lipase activity ; GO:0016298 | inferred from sequence or structural similarity <newline> triglyceride lipase activity ; GO:0004806 | inferred from sequence or structural similarity with EMBL:Z31689; protein_id:CAA83494	lipid metabolic process ; GO:0006629 | inferred from sequence or structural similarity <newline> lipid metabolic process ; GO:0006629 | inferred from electronic annotation with InterPro:IPR006693 <newline> multicellular organism reproduction ; GO:0032504 | inferred from expression pattern	extracellular space ; GO:0005615 | inferred from sequence model	.
	CG42321	-	FBgn0259221	Current	0.42	0.74	1.16	ATPase activity, coupled to transmembrane movement of ions, phosphorylative mechanism ; GO:0015662 | inferred from sequence or structural similarity with EMBL:AF067820; protein_id:AAD34706.1 <newline> ATP binding ; GO:0005524 | inferred from electronic annotation with InterPro:IPR001757, InterPro:IPR006539, InterPro:IPR018303 <newline> magnesium ion binding ; GO:0000287 | inferred from electronic…	phospholipid transport ; GO:0015914 | inferred from electronic annotation with InterPro:IPR006539 <newline> cation transport ; GO:0006812 | inferred from electronic annotation with InterPro:IPR001757	integral to membrane ; GO:0016021 | inferred from electronic annotation with InterPro:IPR006539	.
	CG42795	-	FBgn0261928	Current	0.42	0.74	1.16	Rab GTPase activator activity ; GO:0005097 | inferred from electronic annotation with InterPro:IPR000195	regulation of Rab GTPase activity ; GO:0032313 | inferred from electronic annotation with InterPro:IPR000195	intracellular ; GO:0005622 | inferred from electronic annotation with InterPro:IPR000195	.
	CG42629	-	FBgn0261388	Current	0.48	0.67	1.15	GTPase activator activity ; GO:0005096 | inferred from sequence or structural similarity with UniProtKB:P47736 <newline> GTPase activator activity ; GO:0005096 | inferred from sequence or structural similarity with dictyBase_gene_name:rapgap1; dictyBase:DDB0233726	regulation of GTPase activity ; GO:0043087 | inferred from sequence or structural similarity with dictyBase_gene_name:rapgap1; dictyBase:DDB0233726 <newline> regulation of small GTPase mediated signal transduction ; GO:0051056 | inferred from electronic annotation with InterPro:IPR000331	intracellular ; GO:0005622 | inferred from electronic annotation with InterPro:IPR000331	.
	garz	gartenzwerg	FBgn0264560	Current	0.47	0.67	1.14	ARF guanyl-nucleotide exchange factor activity ; GO:0005086 | inferred from electronic annotation with InterPro:IPR000904 <newline> guanyl-nucleotide exchange factor activity ; GO:0005085 | inferred from sequence or structural similarity with SGD_LOCUS:GEA1; SGD:S0003792 AND inferred from sequence or structural similarity with UniProtKB:Q92538	lumen formation, open tracheal system ; GO:0035149 | inferred from direct assay <newline> secretion by cell ; GO:0032940 | inferred from direct assay <newline> regulation of ARF protein signal transduction ; GO:0032012 | inferred from electronic annotation with InterPro:IPR000904 <newline> cell morphogenesis ; GO:0000902 | inferred from mutant phenotype <newline> epithelial cell development ; GO:…	Golgi cis cisterna ; GO:0000137 | inferred from direct assay <newline> cis-Golgi network ; GO:0005801 | inferred from direct assay <newline> Golgi-associated vesicle ; GO:0005798 | inferred from sequence or structural similarity with SGD_LOCUS:GEA1; SGD:S0003792	.
	PI4KIIIalpha	Phosphatidylinositol 4-kinase III alpha	FBgn0261922	Current	0.4	0.74	1.14	1-phosphatidylinositol 4-kinase activity ; GO:0004430 | non-traceable author statement <newline> 1-phosphatidylinositol 4-kinase activity ; GO:0004430 | inferred from sequence or structural similarity <newline> 1-phosphatidylinositol 4-kinase activity ; GO:0004430 | inferred from sequence or structural similarity with EMBL:D83538; protein_id:BAA19614	phosphorylation ; GO:0016310 | non-traceable author statement <newline> oocyte development ; GO:0048599 | inferred from mutant phenotype <newline> hippo signaling cascade ; GO:0035329 | inferred from mutant phenotype <newline> regulation of synaptic growth at neuromuscular junction ; GO:0008582 | inferred from mutant phenotype <newline> phosphatidylinositol phosphorylation ; GO:0046854 | inferred…	cellular_component ; GO:0005575 | no biological data available	.
	pb	proboscipedia	FBgn0051481	Current	0.42	0.71	1.13	sequence-specific DNA binding transcription factor activity ; GO:0003700 | inferred from sequence or structural similarity with UniProtKB:O43364 <newline> sequence-specific DNA binding transcription factor activity ; GO:0003700 | non-traceable author statement <newline> sequence-specific DNA binding ; GO:0043565 | inferred from electronic annotation with InterPro:IPR001356, InterPro:IPR017970	regulation of transcription from RNA polymerase II promoter ; GO:0006357 | inferred from sequence or structural similarity with UniProtKB:O43364 <newline> specification of segmental identity, labial segment ; GO:0007381 | inferred from mutant phenotype <newline> specification of segmental identity, maxillary segment ; GO:0007382 | non-traceable author statement <newline> specification of segmenta…	nucleus ; GO:0005634 | inferred from sequence or structural similarity with UniProtKB:O43364 <newline> nucleus ; GO:0005634 | non-traceable author statement	.
	rempA	reduced mechanoreceptor potential A	FBgn0260933	Current	0.4	0.72	1.12	molecular_function ; GO:0003674 | no biological data available	sensory perception of sound ; GO:0007605 | inferred from mutant phenotype <newline> nonmotile primary cilium assembly ; GO:0035058 | inferred from sequence or structural similarity with Oseg1 <newline> cilium assembly ; GO:0042384 | inferred from expression pattern inferred from sequence model <newline> intraflagellar transport ; GO:0042073 | inferred from mutant phenotype <newline> nonmotile pri…	cellular_component ; GO:0005575 | no biological data available	.
	sxc	super sex combs	FBgn0261403	Current	0.38	0.74	1.12	transferase activity, transferring glycosyl groups ; GO:0016757 | non-traceable author statement <newline> acetylglucosaminyltransferase activity ; GO:0008375 | inferred from mutant phenotype	protein glycosylation ; GO:0006486 | inferred from mutant phenotype <newline> wing disc development ; GO:0035220 | inferred from mutant phenotype	-	.
	Inr-a	Inverse regulator a	FBgn0264962	Current	0.43	0.69	1.12	RNA binding ; GO:0003723 | inferred from direct assay	mRNA cleavage ; GO:0006379 | inferred from sequence or structural similarity with NCBI_NP:010514 <newline> neurogenesis ; GO:0022008 | inferred from mutant phenotype	mRNA cleavage factor complex ; GO:0005849 | inferred from sequence or structural similarity with NCBI_NP:010514	.
	Ir41a	Ionotropic receptor 41a	FBgn0040849	Current	0.43	0.69	1.12	ionotropic glutamate receptor activity ; GO:0004970 | inferred from sequence or structural similarity with UniProtKB:Q61627 <newline> ligand-gated ion channel activity ; GO:0015276 | inferred from sequence model <newline> extracellular-glutamate-gated ion channel activity ; GO:0005234 | inferred from electronic annotation with InterPro:IPR001320	ionotropic glutamate receptor signaling pathway ; GO:0035235 | inferred from sequence or structural similarity with UniProtKB:Q61627 <newline> detection of chemical stimulus ; GO:0009593 | inferred from sequence or structural similarity with Ir92a	integral to membrane ; GO:0016021 | inferred from sequence or structural similarity with UniProtKB:Q61627 <newline> integral to membrane ; GO:0016021 | inferred from sequence model	.
Validated	kn	knot	FBgn0001319	Current	0.46	0.65	1.11	sequence-specific DNA binding transcription factor activity ; GO:0003700 | non-traceable author statement <newline> DNA binding ; GO:0003677 | inferred from electronic annotation with InterPro:IPR003523 <newline> protein dimerization activity ; GO:0046983 | inferred from electronic annotation with InterPro:IPR011598	embryonic development via the syncytial blastoderm ; GO:0001700 | inferred from mutant phenotype <newline> head segmentation ; GO:0035287 | inferred from mutant phenotype <newline> regulation of transcription, DNA-dependent ; GO:0006355 | inferred from mutant phenotype <newline> specification of segmental identity, intercalary segment ; GO:0035291 | inferred from mutant phenotype <newline> patter…	nucleus ; GO:0005634 | non-traceable author statement	.
	Nup160	Nucleoporin 160	FBgn0262647	Current	0.46	0.65	1.11	protein binding ; GO:0005515 | inferred from physical interaction with UniProtKB:Q9VCH5	SMAD protein import into nucleus ; GO:0007184 | inferred from mutant phenotype	-	.
	Treh	Trehalase	FBgn0003748	Current	0.46	0.65	1.11	alpha,alpha-trehalase activity ; GO:0004555 | traceable author statement <newline> alpha,alpha-trehalase activity ; GO:0004555 | inferred from sequence or structural similarity with UniProtKB:P19813 <newline> alpha,alpha-trehalase activity ; GO:0004555 | inferred from sequence or structural similarity with UniProtKB:O43280 <newline> trehalase activity ; GO:0015927 | inferred from mutant phenotype	trehalose metabolic process ; GO:0005991 | inferred from sequence or structural similarity with UniProtKB:O43280	anchored to plasma membrane ; GO:0046658 | inferred from sequence or structural similarity with UniProtKB:O43280	.
	CG15498	-	FBgn0038892	Current	0.42	0.69	1.11	-	-	-	.
	Itp-r83A	Inositol 1,4,5,-tris-phosphate receptor	FBgn0010051	Current	0.44	0.66	1.1	inositol 1,4,5-trisphosphate-sensitive calcium-release channel activity ; GO:0005220 | inferred from direct assay <newline> calcium channel activity ; GO:0005262 | non-traceable author statement <newline> inositol 1,4,5-trisphosphate-sensitive calcium-release channel activity ; GO:0005220 | non-traceable author statement <newline> inositol 1,4,5-trisphosphate-sensitive calcium-release channel act…	flight behavior ; GO:0007629 | inferred from mutant phenotype <newline> molting cycle, chitin-based cuticle ; GO:0007591 | inferred from genetic interaction with rut <newline> response to oxidative stress ; GO:0006979 | inferred from mutant phenotype <newline> mushroom body development ; GO:0016319 | inferred from mutant phenotype <newline> nuclear division ; GO:0000280 | inferred from direct ass…	endoplasmic reticulum membrane ; GO:0005789 | non-traceable author statement <newline> endoplasmic reticulum ; GO:0005783 | inferred from direct assay <newline> membrane ; GO:0016020 | inferred from electronic annotation with InterPro:IPR000493, InterPro:IPR000699, InterPro:IPR003608, InterPro:IPR005821, InterPro:IPR016093	.
	CG12325	-	FBgn0033557	Current	0.4	0.7	1.1	-	neurogenesis ; GO:0022008 | inferred from mutant phenotype	-	.
	Alh	Alhambra	FBgn0261238	Current	0.39	0.71	1.1	sequence-specific DNA binding transcription factor activity ; GO:0003700 | inferred from mutant phenotype AND inferred from sequence or structural similarity with HGNC_gene:MLLT10; HGNC:16063; OMIM:602409 AND inferred from sequence or structural similarity with HGNC_gene:MLLT6; HGNC:7138; OMIM:600328 <newline> DNA binding ; GO:0003677 | inferred from sequence or structural similarity with UniProt…	instar larval development ; GO:0002168 | inferred from mutant phenotype <newline> molting cycle, chitin-based cuticle ; GO:0007591 | inferred from mutant phenotype <newline> regulation of transcription, DNA-dependent ; GO:0006355 | inferred from sequence or structural similarity with UniProtKB:O54826 <newline> haltere development ; GO:0007482 | inferred from genetic interaction with Ubx <newline>…	nucleus ; GO:0005634 | inferred from direct assay AND inferred from sequence or structural similarity with HGNC_gene:MLLT10; HGNC:16063; OMIM:602409 AND inferred from sequence or structural similarity with HGNC_gene:MLLT6; HGNC:7138; OMIM:600328 <newline> nucleus ; GO:0005634 | inferred from direct assay <newline> nucleus ; GO:0005634 | inferred from sequence or structural similarity with UniProt…	.
	CG3558	-	FBgn0025681	Current	0.39	0.71	1.1	molecular_function ; GO:0003674 | no biological data available	biological_process ; GO:0008150 | no biological data available	cellular_component ; GO:0005575 | no biological data available	.
	CG9505	-	FBgn0031805	Current	0.43	0.66	1.09	metalloendopeptidase activity ; GO:0004222 | inferred from sequence or structural similarity with EMBL:AY149919	proteolysis ; GO:0006508 | inferred from electronic annotation with InterPro:IPR000718, InterPro:IPR008753, InterPro:IPR018497	-	.
	para	paralytic	FBgn0264255	Current	0.41	0.68	1.09	voltage-gated sodium channel activity ; GO:0005248 | inferred from sequence or structural similarity with MGD:Scn8a; MGI:MGI:103169 <newline> voltage-gated sodium channel activity ; GO:0005248 | non-traceable author statement <newline> voltage-gated sodium channel activity ; GO:0005248 | inferred from direct assay	transmembrane transport ; GO:0055085 | inferred from electronic annotation with InterPro:IPR005821 <newline> response to DDT ; GO:0046680 | inferred from mutant phenotype <newline> response to pyrethroid ; GO:0046684 | inferred from mutant phenotype <newline> sodium ion transport ; GO:0006814 | non-traceable author statement <newline> male courtship behavior, veined wing generated song production…	voltage-gated sodium channel complex ; GO:0001518 | inferred from sequence or structural similarity with MGD:Scn8a; MGI:MGI:103169 <newline> plasma membrane ; GO:0005886 | non-traceable author statement <newline> integral to plasma membrane ; GO:0005887 | non-traceable author statement <newline> integral to plasma membrane ; GO:0005887 | inferred from direct assay	.
	CG10631	-	FBgn0032817	Current	0.43	0.65	1.08	zinc ion binding ; GO:0008270 | inferred from electronic annotation with InterPro:IPR007087, InterPro:IPR015880 <newline> nucleic acid binding ; GO:0003676 | inferred from electronic annotation with InterPro:IPR006612	-	intracellular ; GO:0005622 | inferred from electronic annotation with InterPro:IPR007087, InterPro:IPR015880	.
	hdc	headcase	FBgn0010113	Current	0.4	0.68	1.08	molecular_function ; GO:0003674 | no biological data available	negative regulation of terminal cell fate specification, open tracheal system ; GO:0035155 | traceable author statement <newline> terminal branching, open tracheal system ; GO:0007430 | non-traceable author statement <newline> cell differentiation ; GO:0030154 | non-traceable author statement <newline> open tracheal system development ; GO:0007424 | non-traceable author statement <newline> termin…	cytoplasm ; GO:0005737 | inferred from direct assay <newline> cytoplasm ; GO:0005737 | non-traceable author statement <newline> cytoplasm ; GO:0005737 | traceable author statement	.
	Oaz	O/E-associated zinc finger protein	FBgn0261613	Current	0.4	0.68	1.08	zinc ion binding ; GO:0008270 | inferred from electronic annotation with InterPro:IPR007087, InterPro:IPR015880 <newline> nucleic acid binding ; GO:0003676 | inferred from electronic annotation with InterPro:IPR013087	spiracle morphogenesis, open tracheal system ; GO:0035277 | inferred from mutant phenotype	intracellular ; GO:0005622 | inferred from electronic annotation with InterPro:IPR007087, InterPro:IPR015880	.
	CG31635	-	FBgn0051635	Current	0.38	0.7	1.08	-	-	-	.
	Vha44	Vacuolar H[+] ATPase 44kD C subunit	FBgn0262511	Current	0.42	0.65	1.07	hydrogen-exporting ATPase activity, phosphorylative mechanism ; GO:0008553 | inferred from sequence or structural similarity <newline> hydrogen-exporting ATPase activity, phosphorylative mechanism ; GO:0008553 | inferred from sequence or structural similarity with SGD_LOCUS:VMA5; SGD:S0001563 <newline> hydrogen-exporting ATPase activity, phosphorylative mechanism ; GO:0008553 | non-traceable auth…	proton transport ; GO:0015992 | inferred from sequence or structural similarity <newline> regulation of juvenile hormone biosynthetic process ; GO:0007557 | traceable author statement <newline> ATP hydrolysis coupled proton transport ; GO:0015991 | inferred from electronic annotation with InterPro:IPR004907	vacuolar proton-transporting V-type ATPase, V1 domain ; GO:0000221 | inferred from sequence or structural similarity <newline> vacuolar proton-transporting V-type ATPase, V1 domain ; GO:0000221 | inferred from sequence or structural similarity with SGD_LOCUS:VMA5; SGD:S0001563 <newline> vacuolar proton-transporting V-type ATPase, V1 domain ; GO:0000221 | non-traceable author statement <newline> p…	.
	CG13014	-	FBgn0030759	Current	0.41	0.66	1.07	-	-	-	.
	sol	small optic lobes	FBgn0003464	Current	0.39	0.67	1.06	calcium-dependent cysteine-type endopeptidase activity ; GO:0004198 | inferred from sequence or structural similarity with EMBL:AF015038 <newline> zinc ion binding ; GO:0008270 | inferred from electronic annotation with InterPro:IPR001876	visual behavior ; GO:0007632 | non-traceable author statement <newline> nervous system development ; GO:0007399 | inferred from mutant phenotype <newline> proteolysis ; GO:0006508 | inferred from electronic annotation with InterPro:IPR000169, InterPro:IPR001300, InterPro:IPR022684	cytoplasm ; GO:0005737 | non-traceable author statement <newline> intracellular ; GO:0005622 | inferred from electronic annotation with InterPro:IPR001300, InterPro:IPR001876, InterPro:IPR022684	.
	retn	retained	FBgn0004795	Current	0.39	0.65	1.04	DNA binding ; GO:0003677 | inferred from direct assay <newline> DNA binding ; GO:0003677 | non-traceable author statement <newline> sequence-specific DNA binding transcription factor activity ; GO:0003700 | non-traceable author statement <newline> transcription regulatory region sequence-specific DNA binding ; GO:0000976 | inferred from direct assay <newline> repressing transcription factor bindi…	anterior/posterior pattern specification ; GO:0009952 | inferred from mutant phenotype <newline> embryonic pattern specification ; GO:0009880 | inferred from mutant phenotype <newline> muscle organ development ; GO:0007517 | inferred from mutant phenotype <newline> salivary gland morphogenesis ; GO:0007435 | non-traceable author statement <newline> gliogenesis ; GO:0042063 | inferred from mutant …	nucleus ; GO:0005634 | inferred from direct assay	.
	e(y)3	enhancer of yellow 3	FBgn0087008	Current				chromatin binding ; GO:0003682 | inferred from direct assay <newline> zinc ion binding ; GO:0008270 | inferred from electronic annotation with InterPro:IPR001965	gene silencing ; GO:0016458 | inferred from mutant phenotype <newline> negative regulation of transcription, DNA-dependent ; GO:0045892 | inferred from mutant phenotype <newline> positive regulation of transcription, DNA-dependent ; GO:0045893 | inferred from mutant phenotype <newline> oogenesis ; GO:0048477 | inferred from mutant phenotype <newline> imaginal disc-derived leg morphogenesis ; GO:0…	euchromatin ; GO:0000791 | inferred from direct assay <newline> heterochromatin ; GO:0000792 | inferred from direct assay <newline> nucleus ; GO:0005634 | inferred from direct assay <newline> polytene chromosome ; GO:0005700 | inferred from direct assay <newline> PBAF complex ; GO:0070604 | inferred from physical interaction with brm, polybromo, mor, Bap170	.
	kug	kugelei	FBgn0261574	Current				cell adhesion molecule binding ; GO:0050839 | inferred from sequence or structural similarity <newline> receptor activity ; GO:0004872 | inferred from sequence or structural similarity <newline> calcium ion binding ; GO:0005509 | inferred from electronic annotation with InterPro:IPR001881, InterPro:IPR002126, InterPro:IPR015919, InterPro:IPR018097	calcium-dependent cell-cell adhesion ; GO:0016339 | inferred from sequence or structural similarity <newline> foregut morphogenesis ; GO:0007440 | inferred from mutant phenotype <newline> hindgut morphogenesis ; GO:0007442 | inferred from mutant phenotype <newline> salivary gland development ; GO:0007431 | inferred from mutant phenotype <newline> open tracheal system development ; GO:0007424 | in…	basal plasma membrane ; GO:0009925 | inferred from direct assay <newline> focal adhesion ; GO:0005925 | inferred from direct assay <newline> integral to plasma membrane ; GO:0005887 | inferred from sequence or structural similarity <newline> integral to plasma membrane ; GO:0005887 | inferred from sequence or structural similarity with UniProtKB:P33450	.
	Mf	Myofilin	FBgn0038294	Current				-	skeletal muscle myosin thick filament assembly ; GO:0030241 | non-traceable author statement <newline> wing disc development ; GO:0035220 | inferred from genetic interaction with Bx inferred from genetic interaction with ap <newline> chaeta development ; GO:0022416 | inferred from genetic interaction with Ssdp inferred from genetic interaction with Chi	A band ; GO:0031672 | inferred from direct assay	.

## Sheet: BA-EtOH_all genes
Genes with H4Ac changes after EtOH or BA
	All EtOH	score	All BA	score
1	CG4956	2.77	CG32241	0.79
2	cos	2.63	CG40323	0.78
3	CG40323	2.42	CG17287	0.69
4	CG30196	2.32	CG30458	0.69
5	CG30217	2.32	ftz-f1	0.68
6	Cyp6d2	2.32	CG8271	0.67
7	Nipped-A	2.24	Myo10A	0.66
8	CG4554	2.16	CG10188	0.65
9	Glu-RIB	2.16	CG31488	0.65
10	Pdp1	2.08	CG31632	0.65
11	nAcRalpha-18C	2.06	CG32079	0.64
12	unc-4	2	Fad2	0.64
13	CG11700	1.97	pygo	0.64
14	LanA	1.95	CG17255	0.63
15	Pka-R2	1.9	CG40497	0.63
16	CG31216	1.89	Map205	0.63
17	CG4624	1.88	l(2)not	0.62
18	CG32193	1.84	l(2)tid	0.62
19	CG8931	1.84	lig	0.62
20	Eip75B	1.84	CG14011	0.61
21	l(1)G0030	1.84	CG32781	0.61
22	CG4395	1.83	dac	0.61
23	CG31815	1.82	faf	0.61
24	CG6678	1.82	per	0.61
25	dp	1.82	CG7229	0.6
26	mod(mdg4)	1.8	Liprin-alpha	0.6
27	Nf1	1.79	Ubx	0.6
28	gro	1.75	Bruce	0.59
29	Nhe3	1.75	dom	0.59
30	CG8793	1.74	Dscam	0.59
31	Cip4	1.74	en	0.59
32	Med	1.72	lbe	0.59
33	CcapR	1.71	stai	0.59
34	CG15555	1.71	Abd-B	0.58
35	Hs6st	1.7	CG10132	0.58
36	CG33643	1.69	CG13510	0.58
37	CG33644	1.69	CG30217	0.58
38	Sur	1.69	dve	0.58
39	regucalcin	1.68	Eps-15	0.58
40	cpo	1.67	tj	0.58
41	CG12139	1.66	abd-A	0.57
42	G-ialpha65A	1.66	bi	0.57
43	CG15207	1.65	CG12187	0.57
44	Lig4	1.65	CG31352	0.57
45	beat-Ib	1.63	CG33291	0.57
46	dec-1	1.6	CG4136	0.57
47	CG11982	1.6	CG9036	0.57
48	CG14047	1.6	CkIIbeta2	0.57
49	CG3563	1.6	didum	0.57
50	CG3960	1.6	Hr4	0.57
51	Prosbeta3	1.6	micr	0.57
52	CG30293	1.58	Pkc98E	0.57
53	Mer	1.58	unc-115	0.57
54	CG5604	1.57	CG18130	0.56
55	CG7730	1.56	Rep2	0.56
56	CG1504	1.54	Rme-8	0.56
57	rn	1.54	slou	0.56
58	dome	1.52	SytIV	0.56
59	BEAF-32	1.51	Tm1	0.56
60	if	1.51	bchs	0.55
61	CG41435	1.49	CG10186	0.55
62	htt	1.49	CG10349	0.55
63	CG31647	1.48	CG10625	0.55
64	CG7359	1.48	CG11537	0.55
65	Dscam	1.48	CG13627	0.55
66	fz	1.48	CG15488	0.55
67	CG13338	1.47	CG31731	0.55
68	CG32647	1.47	CG34134	0.55
69	CG40500	1.45	CG8475	0.55
70	CG7832	1.44	CG8486	0.55
71	CG32301	1.42	D19B	0.55
72	CG31146	1.41	eIF3-S10	0.55
73	SK	1.41	ia2	0.55
74	Dys	1.4	PGRP-LF	0.55
75	PH4alphaMP	1.39	RpL22	0.55
76	PH4alphaNE1	1.39	salm	0.55
77	CG32802	1.38	Tor	0.55
78	CG9459	1.38	Ance-4	0.54
79	fwd	1.37	ash1	0.54
80	CG13675	1.36	bab1	0.54
81	Ranbp16	1.36	br	0.54
82	sima	1.36	Ca-alpha1D	0.54
83	CG30188	1.35	CG13731	0.54
84	CG4914	1.35	CG17068	0.54
85	rhea	1.34	CG2519	0.54
86	RpL13	1.34	CG30389	0.54
87	side	1.33	CG31291	0.54
88	CG11703	1.32	CG31302	0.54
89	CG5250	1.32	CG3303	0.54
90	Lgr3	1.32	CG4161	0.54
91	CG2962	1.31	hyd	0.54
92	CG8801	1.31	Sos	0.54
93	l(2)k10201	1.31	tey	0.54
94	CG32776	1.3	Act57B	0.53
95	CG5155	1.3	brp	0.53
96	CG5160	1.3	Ccp84Ab	0.53
97	CG12269	1.28	CG10345	0.53
98	CG5451	1.28	CG13556	0.53
99	Eno	1.28	CG14082	0.53
100	bru-3	1.27	CG14892	0.53
101	CG33670	1.27	CG15618	0.53
102	CG34113	1.27	CG1919	0.53
103	pum	1.27	CG32113	0.53
104	Caps	1.26	CG40470	0.53
105	CG18317	1.26	CG5366	0.53
106	dpr8	1.26	CG5794	0.53
107	kay	1.26	CG6700	0.53
108	Gcn2	1.25	CG9056	0.53
109	CG14984	1.24	CG9059	0.53
110	CG31790	1.24	dsf	0.53
111	CG33136	1.24	eag	0.53
112	skpD	1.24	ham	0.53
113	slam	1.24	hbn	0.53
114	BicD	1.23	otp	0.53
115	CG6938	1.23	sec23	0.53
116	Brd8	1.22	Sp1	0.53
117	CG14507	1.22	SP1070	0.53
118	Msp-300	1.22	unc-4	0.53
119	slo	1.22	C3G	0.52
120	acj6	1.21	CG14186	0.52
121	bab1	1.21	CG15160	0.52
122	CG31120	1.21	CG15778	0.52
123	osp	1.21	CG31183	0.52
124	Pvf1	1.21	CG7466	0.52
125	RfaBp	1.21	CG9028	0.52
126	CG10660	1.2	CG9632	0.52
127	CG33725	1.2	corto	0.52
128	mbl	1.2	Dr	0.52
129	Ubx	1.2	HERC2	0.52
130	CG12214	1.18	larp	0.52
131	CG6296	1.18	Nipped-A	0.52
132	MYPT-75D	1.18	Poxn	0.52
133	Or67d	1.18	sbb	0.52
134	CG15204	1.17	sec24	0.52
135	CG17770	1.17	SRm160	0.52
136	CG5024	1.17	tud	0.52
137	B-H2	1.16	Axn	0.51
138	CG10062	1.16	Ca-P60A	0.51
139	CG30071	1.16	CG10555	0.51
140	CG41474	1.16	CG14299	0.51
141	Sox15	1.16	CG14995	0.51
142	wupA	1.16	CG17368	0.51
143	CG13218	1.15	CG18437	0.51
144	CG4297	1.15	CG31516	0.51
145	fru	1.15	CG31738	0.51
146	mthl10	1.15	CG32394	0.51
147	Ptpmeg	1.15	chrb	0.51
148	CG31212	1.14	dpp	0.51
149	CG31404	1.14	ds	0.51
150	HDAC6	1.14	l(2)k07433	0.51
151	Hk	1.14	l(3)82Fd	0.51
152	nAcRalpha-7E	1.14	pdm2	0.51
153	B-H1	1.13	PIP5K59B	0.51
154	CG12278	1.13	poe	0.51
155	CG15186	1.13	snRNP70K	0.51
156	CG8326	1.13	bin	0.5
157	Dhc93AB	1.13	CG13049	0.5
158	Nckx30C	1.13	CG13064	0.5
159	NetB	1.13	CG7185	0.5
160	rogdi	1.13	CG9425	0.5
161	CG32062	1.12	Ets21C	0.5
162	ham	1.12	hig	0.5
163	CG18678	1.11	jbug	0.5
164	CG30093	1.11	l(1)G0084	0.5
165	CG40006	1.11	nab	0.5
166	LpR2	1.11	nAcRbeta-21C	0.5
167	NFAT	1.11	qtc	0.5
168	nonA	1.11	Su(var)2-10	0.5
169	CG10011	1.1	Ten-a	0.5
170	CG12701	1.1	alpha-Spec	0.49
171	CG1941	1.1	ara	0.49
172	CG1942	1.1	C15	0.49
173	CG33970	1.1	cad	0.49
174	CG14880	1.09	CG10284	0.49
175	CG31279	1.09	CG11201	0.49
176	CG7466	1.09	CG12361	0.49
177	CG9307	1.09	CG12723	0.49
178	psq	1.09	CG13747	0.49
179	CG11379	1.08	CG14464	0.49
180	CG14627	1.08	CG15133	0.49
181	CG7708	1.08	CG1637	0.49
182	CG9416	1.08	CG17389	0.49
183	sbr	1.08	CG18445	0.49
184	Vinc	1.08	CG2865	0.49
185	CG12367	1.07	CG32541	0.49
186	CG15539	1.07	CG34123	0.49
187	CG4030	1.07	CG7884	0.49
188	CG8878	1.07	CG8170	0.49
189	PH4alphaSG1	1.07	dsx	0.49
190	CG34145	1.06	E(bx)	0.49
191	CG7320	1.06	Nf1	0.49
192	inaD	1.06	Ork1	0.49
193	Sdc	1.06	osa	0.49
194	Ac76E	1.05	rhea	0.49
195	CG11188	1.05	slo	0.49
196	CG11221	1.05	Ccp84Ac	0.48
197	CG31910	1.05	CG10384	0.48
198	CG32824	1.05	CG11122	0.48
199	CG4328	1.05	CG13247	0.48
200	CG8563	1.05	CG13722	0.48
201	Doa	1.05	CG14000	0.48
202	mRpL14	1.05	CG14762	0.48
203	nej	1.05	CG14897	0.48
204	Or19a	1.05	CG15639	0.48
205	Pkn	1.05	CG15720	0.48
206	ptr	1.05	CG16825	0.48
207	Smr	1.05	CG17085	0.48
208	CG10550	1.04	CG17086	0.48
209	CG14615	1.04	CG17631	0.48
210	CG8157	1.04	CG1845	0.48
211	tilB	1.04	CG2093	0.48
212	vg	1.04	CG2467	0.48
213	CG12693	1.03	CG2926	0.48
214	CG13700	1.03	CG2950	0.48
215	CG14476	1.03	CG31270	0.48
216	CG18599	1.03	CG34145	0.48
217	CG31231	1.03	CG4341	0.48
218	CG7890	1.03	CG4887	0.48
219	E23	1.03	CG4896	0.48
220	Gos28	1.03	CG5604	0.48
221	MICAL	1.03	CG8336	0.48
222	Sh	1.03	CG9098	0.48
223	CG31232	1.02	fru	0.48
224	CG41475	1.02	fry	0.48
225	CG5608	1.02	gft	0.48
226	fra	1.02	Ide	0.48
227	SNF4Agamma	1.02	itp	0.48
228	CG16791	1.01	Med	0.48
229	CG31886	1.01	OdsH	0.48
230	CG5379	1.01	opa	0.48
231	CG7059	1.01	PTP-ER	0.48
232	ft	1.01	Ptx1	0.48
233	Ptp61F	1.01	Rx	0.48
234	tll	1.01	Rya-r44F	0.48
235	CG10275	1	vg	0.48
236	CG10597	1	YT521-B	0.48
237	CG13305	1	AGO1	0.47
238	CG32499	1	Atg9	0.47
239	Spz3	1	Cap-D3	0.47
240	vir-1	1	capt	0.47
241	CG12209	0.99	CG10882	0.47
242	CG12914	0.99	CG11321	0.47
243	CG9238	0.99	CG12090	0.47
244	CG9934	0.99	CG12531	0.47
245	inv	0.99	CG1308	0.47
246	scrib	0.99	CG16801	0.47
247	Ten-a	0.99	CG16975	0.47
248	CG14050	0.98	CG17923	0.47
249	CG31176	0.98	CG2812	0.47
250	CG3502	0.98	CG30015	0.47
251	CG5639	0.98	CG30188	0.47
252	Cka	0.98	CG30394	0.47
253	Mmp2	0.98	CG30467	0.47
254	mRpS18B	0.98	CG30471	0.47
255	bun	0.97	CG32829	0.47
256	CG12560	0.97	CG3295	0.47
257	CG14642	0.97	CG33453	0.47
258	CG1657	0.97	CG33971	0.47
259	CG31182	0.97	CG33988	0.47
260	CG33294	0.97	CG41101	0.47
261	CG34010	0.97	CG5168	0.47
262	CG4587	0.97	CG5514	0.47
263	Oseg3	0.97	CG6192	0.47
264	sgg	0.97	CG6227	0.47
265	4EHP	0.96	CG6362	0.47
266	CG31672	0.96	CG6509	0.47
267	CG32085	0.96	CG8060	0.47
268	dream	0.96	CG9175	0.47
269	Slip1	0.96	CG9346	0.47
270	CG14225	0.95	CG9485	0.47
271	CG16953	0.95	Cng	0.47
272	CG30470	0.95	Dhc64C	0.47
273	CG3358	0.95	disco-r	0.47
274	CG4322	0.95	garz	0.47
275	CG5337	0.95	HGTX	0.47
276	TfIIB	0.95	Hrb27C	0.47
277	toc	0.95	Ing3	0.47
278	CG10650	0.94	jim	0.47
279	CG12236	0.94	mRpL14	0.47
280	CG13086	0.94	ptr	0.47
281	CG13643	0.94	Ranbp9	0.47
282	CG31729	0.94	Rfx	0.47
283	CG32627	0.94	S	0.47
284	CG32638	0.94	SA	0.47
285	Cyp4ae1	0.94	SmB	0.47
286	Cyp4d2	0.94	sna	0.47
287	dnt	0.94	stg	0.47
288	dsf	0.94	Syn	0.47
289	shot	0.94	synj	0.47
290	sNPF	0.94	TER94	0.47
291	spri	0.94	tomb	0.47
292	CG11334	0.93	tou	0.47
293	CG13366	0.93	Trc8	0.47
294	CG15196	0.93	tup	0.47
295	CG15695	0.93	vnd	0.47
296	CG1909	0.93	wts	0.47
297	CG5871	0.93	xl6	0.47
298	lox	0.93	Z4	0.47
299	mol	0.93	alan-shepard	0.46
300	mspo	0.93	Ank2	0.46
301	Ogt	0.93	bab2	0.46
302	Sip1	0.93	bin3	0.46
303	sno	0.93	Cap-G	0.46
304	Tango12	0.93	CG10185	0.46
305	Arc-p34	0.92	CG11593	0.46
306	CG12018	0.92	CG11814	0.46
307	CG13933	0.92	CG12079	0.46
308	CG5267	0.92	CG12856	0.46
309	CG8147	0.92	CG13394	0.46
310	Mhcl	0.92	CG13749	0.46
311	unc-104	0.92	CG13921	0.46
312	Zeelin1	0.92	CG14224	0.46
313	Ast-C	0.91	CG14956	0.46
314	CG14407	0.91	CG15005	0.46
315	CG2556	0.91	CG15022	0.46
316	CG32590	0.91	CG15023	0.46
317	CG3305	0.91	CG15099	0.46
318	CG9267	0.91	CG17390	0.46
319	Fas3	0.91	CG18397	0.46
320	ftz-f1	0.91	CG18635	0.46
321	lqf	0.91	CG1874	0.46
322	rho	0.91	CG2469	0.46
323	Syt7	0.91	CG31212	0.46
324	CG10859	0.9	CG31275	0.46
325	CG11203	0.9	CG31640	0.46
326	CG13884	0.9	CG32210	0.46
327	CG2006	0.9	CG33007	0.46
328	CG2321	0.9	CG33558	0.46
329	CG30059	0.9	CG3420	0.46
330	CG30437	0.9	CG4030	0.46
331	CG31619	0.9	CG4738	0.46
332	CG34124	0.9	CG4751	0.46
333	CG7110	0.9	CG7236	0.46
334	CG9977	0.9	CG7991	0.46
335	Dl	0.9	CG8232	0.46
336	dlg1	0.9	CG9153	0.46
337	dpr10	0.9	CG9186	0.46
338	ds	0.9	CG9436	0.46
339	Grip128	0.9	CG9817	0.46
340	Marcal1	0.9	Cht2	0.46
341	Mcr	0.9	cos	0.46
342	Mkp3	0.9	DIP2	0.46
343	mus101	0.9	E(Pc)	0.46
344	pan	0.9	ear	0.46
345	Peritrophin-A	0.9	ebi	0.46
346	Poxm	0.9	eve	0.46
347	Rpb4	0.9	Glut3	0.46
348	tutl	0.9	hgo	0.46
349	Wnt2	0.9	jp	0.46
350	CG11251	0.89	kn	0.46
351	CG8693	0.89	kto	0.46
352	E(Pc)	0.89	mirr	0.46
353	elB	0.89	msk	0.46
354	gd	0.89	msps	0.46
355	LvpL	0.89	Not1	0.46
356	malpha	0.89	nub	0.46
357	msn	0.89	Oatp58Dc	0.46
358	Aldh	0.88	oc	0.46
359	CG16752	0.88	Poxm	0.46
360	CG33253	0.88	PR2	0.46
361	CG7029	0.88	prp8	0.46
362	Moe	0.88	Smr	0.46
363	trh	0.88	stj	0.46
364	BicC	0.87	Taf1	0.46
365	bin	0.87	TppII	0.46
366	Cbl	0.87	Treh	0.46
367	CG10493	0.87	Ubp64E	0.46
368	CG10495	0.87	B-H2	0.45
369	CG10960	0.87	blue	0.45
370	CG13741	0.87	Ccp84Ae	0.45
371	CG14020	0.87	Ccp84Af	0.45
372	CG2691	0.87	CG10632	0.45
373	CG32065	0.87	CG11079	0.45
374	CG4009	0.87	CG11138	0.45
375	CG41447	0.87	CG11248	0.45
376	CG6051	0.87	CG11376	0.45
377	CG7154	0.87	CG12685	0.45
378	CG8486	0.87	CG12964	0.45
379	CG9535	0.87	CG14322	0.45
380	dlp	0.87	CG14536	0.45
381	fos28F	0.87	CG15204	0.45
382	l(2)gl	0.87	CG17378	0.45
383	Myo31DF	0.87	CG2186	0.45
384	par-1	0.87	CG2225	0.45
385	PH4alphaEFB	0.87	CG31688	0.45
386	Pkc53E	0.87	CG31716	0.45
387	Socs36E	0.87	CG32663	0.45
388	CG13314	0.86	CG32687	0.45
389	CG13800	0.86	CG33087	0.45
390	CG13830	0.86	CG4450	0.45
391	CG31149	0.86	CG4616	0.45
392	CG32594	0.86	CG5261	0.45
393	CG34043	0.86	CG6691	0.45
394	CG4022	0.86	CG7177	0.45
395	CG4629	0.86	CG8858	0.45
396	CG6738	0.86	CG9384	0.45
397	CG9468	0.86	CG9674	0.45
398	HERC2	0.86	CG9746	0.45
399	hiw	0.86	CG9890	0.45
400	sda	0.86	CG9965	0.45
401	skd	0.86	Corin	0.45
402	U26	0.86	cp309	0.45
403	CG11697	0.85	Dcp-1	0.45
404	CG15541	0.85	Dhc93AB	0.45
405	CG15914	0.85	Dox-A3	0.45
406	CG2052	0.85	emb	0.45
407	CG34104	0.85	Fak56D	0.45
408	CG5828	0.85	fs(1)h	0.45
409	CG9098	0.85	Fur2	0.45
410	CG9360	0.85	gcm2	0.45
411	CG9815	0.85	Hr38	0.45
412	CheB38a	0.85	Hr46	0.45
413	CheB38b	0.85	knrl	0.45
414	Cyp6g2	0.85	msn	0.45
415	l(1)G0237	0.85	pita	0.45
416	lbl	0.85	qkr54B	0.45
417	m	0.85	rab3-GAP	0.45
418	mam	0.85	rok	0.45
419	Myb	0.85	Sin3A	0.45
420	RpS30	0.85	Sox21b	0.45
421	Sos	0.85	ss	0.45
422	Cap-G	0.84	U26	0.45
423	CG12130	0.84	VGlut	0.45
424	CG15292	0.84	vir	0.45
425	CG17376	0.84	Alk	0.44
426	CG32017	0.84	CG10474	0.44
427	CG5043	0.84	CG11073	0.44
428	CG9149	0.84	CG1116	0.44
429	Damm	0.84	CG12161	0.44
430	E5	0.84	CG1233	0.44
431	ec	0.84	CG13436	0.44
432	Fps85D	0.84	CG13891	0.44
433	lid	0.84	CG14562	0.44
434	PR2	0.84	CG18606	0.44
435	Ptp99A	0.84	CG18607	0.44
436	sba	0.84	CG30263	0.44
437	TppII	0.84	CG30457	0.44
438	Bsg25A	0.83	CG31163	0.44
439	cals	0.83	CG32177	0.44
440	CG11929	0.83	CG34001	0.44
441	CG12654	0.83	CG3698	0.44
442	CG14408	0.83	CG4065	0.44
443	CG14767	0.83	CG4203	0.44
444	CG17322	0.83	CG4365	0.44
445	CG1812	0.83	CG5267	0.44
446	CG1939	0.83	CG6654	0.44
447	CG3107	0.83	CG7028	0.44
448	CG32704	0.83	CG7112	0.44
449	CG34118	0.83	CG7597	0.44
450	CG4586	0.83	CG7789	0.44
451	CG5077	0.83	CG7834	0.44
452	CG5874	0.83	CG8092	0.44
453	CG7257	0.83	CG8093	0.44
454	CG7705	0.83	CG8334	0.44
455	CG7706	0.83	CG9776	0.44
456	Eip63E	0.83	drpr	0.44
457	muskelin	0.83	E(z)	0.44
458	Picot	0.83	Eip75B	0.44
459	Sema-1a	0.83	esn	0.44
460	Snap25	0.83	FK506-bp2	0.44
461	Aats-gly	0.82	Flo	0.44
462	CG11168	0.82	fz2	0.44
463	CG14556	0.82	Ih	0.44
464	CG15382	0.82	Itp-r83A	0.44
465	CG16975	0.82	klar	0.44
466	CG17387	0.82	p47	0.44
467	CG30172	0.82	Psi	0.44
468	CG31217	0.82	Ptp61F	0.44
469	CG31324	0.82	rig	0.44
470	CG3163	0.82	Rm62	0.44
471	CG31704	0.82	ru	0.44
472	CG6854	0.82	Spred	0.44
473	CG7097	0.82	unc-104	0.44
474	CG7263	0.82	Zfrp8	0.44
475	CG9335	0.82	BtbVII	0.43
476	CG9674	0.82	CG10617	0.43
477	CHES-1-like	0.82	CG10631	0.43
478	D	0.82	CG10724	0.43
479	Dat	0.82	CG10915	0.43
480	Gr61a	0.82	CG10971	0.43
481	mus301	0.82	CG11656	0.43
482	Notum	0.82	CG11940	0.43
483	robo3	0.82	CG12316	0.43
484	Ten-m	0.82	CG12367	0.43
485	Trl	0.82	CG12701	0.43
486	CG13333	0.81	CG12753	0.43
487	CG14897	0.81	CG14131	0.43
488	CG31775	0.81	CG14195	0.43
489	CG33298	0.81	CG14803	0.43
490	CG3348	0.81	CG1499	0.43
491	CG41516	0.81	CG15655	0.43
492	CG7177	0.81	CG15709	0.43
493	CG8485	0.81	CG17341	0.43
494	CG9508	0.81	CG18173	0.43
495	CG9986	0.81	CG18482	0.43
496	dpr5	0.81	CG30372	0.43
497	Mlc1	0.81	CG31772	0.43
498	Mob1	0.81	CG32061	0.43
499	neb	0.81	CG33492	0.43
500	norpA	0.81	CG3542	0.43
501	PPP4R2r	0.81	CG3714	0.43
502	trr	0.81	CG41041	0.43
503	zip	0.81	CG41433	0.43
504	Aats-asn	0.8	CG4845	0.43
505	CG10349	0.8	CG6230	0.43
506	CG12288	0.8	CG7518	0.43
507	CG13185	0.8	CG7860	0.43
508	CG14520	0.8	CG7956	0.43
509	CG15134	0.8	CG8031	0.43
510	CG32016	0.8	CG8291	0.43
511	CG32351	0.8	CG8789	0.43
512	CG33217	0.8	CG8878	0.43
513	CG8795	0.8	CG9505	0.43
514	jbug	0.8	Cirl	0.43
515	l(1)G0168	0.8	Dab	0.43
516	nAcRalpha-30D	0.8	Dhh1	0.43
517	RpII215	0.8	eIF2B-epsilon	0.43
518	Strn-Mlck	0.8	fau	0.43
519	tok	0.8	GATAe	0.43
520	Wnt6	0.8	GRHRII	0.43
521	aPKC	0.79	HLH4C	0.43
522	ATPsyn-beta	0.79	Irp-1B	0.43
523	CG11076	0.79	Ku80	0.43
524	CG12163	0.79	lbk	0.43
525	CG18135	0.79	MED14	0.43
526	CG1946	0.79	MICAL	0.43
527	CG30127	0.79	Mlf	0.43
528	CG31544	0.79	mRpL30	0.43
529	CG32683	0.79	mRpS33	0.43
530	CG33524	0.79	Pcf11	0.43
531	CG33525	0.79	Pdk	0.43
532	CG33550	0.79	Peb	0.43
533	CG34023	0.79	Pi3K68D	0.43
534	CG34034	0.79	Plc21C	0.43
535	CG5794	0.79	pum	0.43
536	CG7211	0.79	rin	0.43
537	CG9168	0.79	rno	0.43
538	Fas2	0.79	Scr	0.43
539	Fit1	0.79	shot	0.43
540	Gprk2	0.79	so	0.43
541	Hsp60	0.79	TfIIFbeta	0.43
542	hydra	0.79	tho2	0.43
543	l(2)NC136	0.79	twi	0.43
544	pip	0.79	wek	0.43
545	Pvf2	0.79	Actn3	0.42
546	wa-cup	0.79	CG10029	0.42
547	baz	0.78	CG10741	0.42
548	CG1134	0.78	CG11266	0.42
549	CG11594	0.78	CG11396	0.42
550	CG12717	0.78	CG11629	0.42
551	CG12950	0.78	CG12134	0.42
552	CG18675	0.78	CG12237	0.42
553	CG3008	0.78	CG12785	0.42
554	CG30350	0.78	CG13550	0.42
555	CG3162	0.78	CG14749	0.42
556	CG32306	0.78	CG14781	0.42
557	CG32392	0.78	CG14998	0.42
558	CG32691	0.78	CG15100	0.42
559	CG3669	0.78	CG15213	0.42
560	CG7884	0.78	CG15480	0.42
561	CG9338	0.78	CG15498	0.42
562	dnc	0.78	CG1553	0.42
563	Hel89B	0.78	CG16812	0.42
564	hep	0.78	CG16937	0.42
565	Jon99Ci	0.78	CG17034	0.42
566	Lar	0.78	CG17376	0.42
567	Paps	0.78	CG17994	0.42
568	RpS23	0.78	CG18675	0.42
569	Smg5	0.78	CG2095	0.42
570	sns	0.78	CG30034	0.42
571	Teh2	0.78	CG30056	0.42
572	twin	0.78	CG30060	0.42
573	bs	0.77	CG30259	0.42
574	CCKLR-17D1	0.77	CG31179	0.42
575	CG10747	0.77	CG31550	0.42
576	CG12753	0.77	CG31998	0.42
577	CG13850	0.77	CG32121	0.42
578	CG13855	0.77	CG32468	0.42
579	CG14234	0.77	CG32599	0.42
580	CG14669	0.77	CG33464	0.42
581	CG14882	0.77	CG33792	0.42
582	CG14894	0.77	CG3493	0.42
583	CG17490	0.77	CG3996	0.42
584	CG17905	0.77	CG4041	0.42
585	CG32150	0.77	CG4266	0.42
586	CG4641	0.77	CG4282	0.42
587	CG8314	0.77	CG4563	0.42
588	glu	0.77	CG4603	0.42
589	L	0.77	CG5325	0.42
590	l(1)G0084	0.77	CG5585	0.42
591	lectin-29Ca	0.77	CG6181	0.42
592	Nipped-B	0.77	CG6289	0.42
593	Or47a	0.77	CG6597	0.42
594	p120ctn	0.77	CG7134	0.42
595	Peritrophin-15a	0.77	CG7358	0.42
596	Peritrophin-15b	0.77	CG7387	0.42
597	shn	0.77	CG8147	0.42
598	vimar	0.77	CG8172	0.42
599	ATPCL	0.76	CG8243	0.42
600	CG14301	0.76	CG8247	0.42
601	CG17633	0.76	CG8526	0.42
602	CG2808	0.76	CG8635	0.42
603	CG32365	0.76	CG8929	0.42
604	CG3799	0.76	CG8949	0.42
605	CG4017	0.76	CG9461	0.42
606	CG5611	0.76	CG9934	0.42
607	CG6308	0.76	csul	0.42
608	CG6310	0.76	D2R	0.42
609	CG9021	0.76	Eno	0.42
610	kek3	0.76	enok	0.42
611	Mocs1	0.76	Fbp1	0.42
612	MRP	0.76	fra	0.42
613	rab3-GEF	0.76	gek	0.42
614	Rapgap1	0.76	HLH106	0.42
615	rdgA	0.76	Hsf	0.42
616	TER94	0.76	InR	0.42
617	Tsp29Fa	0.76	jeb	0.42
618	yellow-c	0.76	Khc	0.42
619	Ance-3	0.75	Khc-73	0.42
620	Ant2	0.75	MED24	0.42
621	AP-1gamma	0.75	Mhc	0.42
622	apt	0.75	Mhcl	0.42
623	CG12784	0.75	Mst89B	0.42
624	CG13492	0.75	muskelin	0.42
625	CG13622	0.75	Myo95E	0.42
626	CG15475	0.75	NaCP60E	0.42
627	CG16885	0.75	nAcRalpha-30D	0.42
628	CG17257	0.75	Obp59a	0.42
629	CG17258	0.75	Ogt	0.42
630	CG17574	0.75	pb	0.42
631	CG18301	0.75	pnut	0.42
632	CG30184	0.75	polo	0.42
633	CG3036	0.75	Pop2	0.42
634	CG32088	0.75	Ptp99A	0.42
635	CG32626	0.75	Rab27	0.42
636	CG34143	0.75	RhoL	0.42
637	CG4020	0.75	RpL41	0.42
638	CG40388	0.75	sala	0.42
639	CG40390	0.75	Six4	0.42
640	CG6044	0.75	sns	0.42
641	CG6113	0.75	Ssdp	0.42
642	dom	0.75	Taf4	0.42
643	eag	0.75	Teh2	0.42
644	Eip74EF	0.75	Tkr	0.42
645	fat2	0.75	unpg	0.42
646	GABA-B-R2	0.75	Vha44	0.42
647	Ipk1	0.75	Zeelin1	0.42
648	Stlk	0.75	BRWD3	0.41
649	Asph	0.74	Ccp84Ag	0.41
650	Best2	0.74	Cdep	0.41
651	capu	0.74	CG10505	0.41
652	CG10260	0.74	CG10600	0.41
653	CG11828	0.74	CG11006	0.41
654	CG12344	0.74	CG11210	0.41
655	CG12480	0.74	CG11596	0.41
656	CG14195	0.74	CG11635	0.41
657	CG14521	0.74	CG12201	0.41
658	CG14748	0.74	CG12333	0.41
659	CG17034	0.74	CG12734	0.41
660	CG30065	0.74	CG13014	0.41
661	CG31712	0.74	CG13326	0.41
662	CG32066	0.74	CG13675	0.41
663	CG32143	0.74	CG13739	0.41
664	CG32755	0.74	CG1399	0.41
665	CG33269	0.74	CG14928	0.41
666	CG33316	0.74	CG15105	0.41
667	CG33455	0.74	CG16965	0.41
668	CG3476	0.74	CG16996	0.41
669	CG3996	0.74	CG16997	0.41
670	CG4619	0.74	CG17572	0.41
671	CG5339	0.74	CG18139	0.41
672	CG5591	0.74	CG2478	0.41
673	CG5853	0.74	CG30122	0.41
674	CG6362	0.74	CG30365	0.41
675	CG6559	0.74	CG3058	0.41
676	CG7099	0.74	CG3105	0.41
677	CG9313	0.74	CG31108	0.41
678	CG9759	0.74	CG31140	0.41
679	CG9940	0.74	CG31232	0.41
680	cngl	0.74	CG32110	0.41
681	csw	0.74	CG32224	0.41
682	Indy	0.74	CG3264	0.41
683	Liprin-alpha	0.74	CG32828	0.41
684	Or49a	0.74	CG3290	0.41
685	qtc	0.74	CG33003	0.41
686	RpL24	0.74	CG33220	0.41
687	RSG7	0.74	CG33249	0.41
688	scra	0.74	CG3530	0.41
689	Shaw	0.74	CG3573	0.41
690	so	0.74	CG3860	0.41
691	sws	0.74	CG3955	0.41
692	Tango1	0.74	CG4038	0.41
693	CG13053	0.73	CG4169	0.41
694	CG14070	0.73	CG5728	0.41
695	CG14910	0.73	CG5745	0.41
696	CG14989	0.73	CG6525	0.41
697	CG15316	0.73	CG6686	0.41
698	CG15625	0.73	CG6996	0.41
699	CG15878	0.73	CG7095	0.41
700	CG18397	0.73	CG7786	0.41
701	CG2989	0.73	CG7852	0.41
702	CG31749	0.73	CG8155	0.41
703	CG32383	0.73	CG8736	0.41
704	CG32548	0.73	CG8798	0.41
705	CG32551	0.73	CG9727	0.41
706	CG32687	0.73	CG9895	0.41
707	CG34123	0.73	Chd1	0.41
708	CG41477	0.73	cul-4	0.41
709	CG4341	0.73	dp	0.41
710	CG5295	0.73	dre4	0.41
711	CG6490	0.73	Edg84A	0.41
712	CG7992	0.73	eIF2B-delta	0.41
713	lectin-24A	0.73	fat2	0.41
714	Neu3	0.73	fkh	0.41
715	poe	0.73	ftz	0.41
716	puc	0.73	gig	0.41
717	rg	0.73	gp210	0.41
718	Sirt7	0.73	hiw	0.41
719	Victoria	0.73	Hmx	0.41
720	Ag5r	0.72	Karybeta3	0.41
721	aret	0.72	l(1)G0431	0.41
722	CG10333	0.72	l(2)k05819	0.41
723	CG11458	0.72	l(3)02640	0.41
724	CG11808	0.72	lgs	0.41
725	CG12467	0.72	lola	0.41
726	CG12524	0.72	MBD-R2	0.41
727	CG13557	0.72	mid	0.41
728	CG14200	0.72	mus210	0.41
729	CG15609	0.72	nej	0.41
730	CG16732	0.72	nemy	0.41
731	CG18735	0.72	O-fut2	0.41
732	CG30084	0.72	Optix	0.41
733	CG31789	0.72	otu	0.41
734	CG4386	0.72	para	0.41
735	CG4726	0.72	pdm3	0.41
736	CG5149	0.72	Pitslre	0.41
737	CG5862	0.72	px	0.41
738	CG7744	0.72	RhoBTB	0.41
739	CG8093	0.72	rn	0.41
740	CG8386	0.72	salr	0.41
741	CG8776	0.72	sec15	0.41
742	CG8816	0.72	Smg1	0.41
743	CheA29a	0.72	Sop2	0.41
744	ct	0.72	Su(var)2-HP2	0.41
745	Dot	0.72	Syx8	0.41
746	heph	0.72	tam	0.41
747	Ilp7	0.72	Tango9	0.41
748	ninaC	0.72	trol	0.41
749	Pat1	0.72	Wnt2	0.41
750	retn	0.72	bam	0.4
751	stil	0.72	bs	0.4
752	vkg	0.72	Camta	0.4
753	Alh	0.71	Cap-H2	0.4
754	alpha-Man-I	0.71	CG10069	0.4
755	CG13438	0.71	CG10260	0.4
756	CG14358	0.71	CG10542	0.4
757	CG15710	0.71	CG11085	0.4
758	CG16758	0.71	CG11148	0.4
759	CG17625	0.71	CG11178	0.4
760	CG17732	0.71	CG11188	0.4
761	CG18473	0.71	CG11206	0.4
762	CG30480	0.71	CG11236	0.4
763	CG31556	0.71	CG11327	0.4
764	CG32313	0.71	CG11505	0.4
765	CG32387	0.71	CG11801	0.4
766	CG3558	0.71	CG11984	0.4
767	CG3585	0.71	CG12014	0.4
768	CG6746	0.71	CG12231	0.4
769	CG8710	0.71	CG12299	0.4
770	CG9095	0.71	CG12325	0.4
771	Cp1	0.71	CG12920	0.4
772	Gclm	0.71	CG13843	0.4
773	grn	0.71	CG14218	0.4
774	hale	0.71	CG14488	0.4
775	jar	0.71	CG14909	0.4
776	pb	0.71	CG15547	0.4
777	Prx5037	0.71	CG1625	0.4
778	wfs1	0.71	CG1677	0.4
779	ade3	0.7	CG16850	0.4
780	amd	0.7	CG16974	0.4
781	cac	0.7	CG17193	0.4
782	CadN	0.7	CG17377	0.4
783	CG10339	0.7	CG17388	0.4
784	CG12325	0.7	CG18625	0.4
785	CG12870	0.7	CG30001	0.4
786	CG13190	0.7	CG30007	0.4
787	CG13564	0.7	CG30291	0.4
788	CG14796	0.7	CG30387	0.4
789	CG15343	0.7	CG31156	0.4
790	CG1582	0.7	CG32072	0.4
791	CG1636	0.7	CG32102	0.4
792	CG17600	0.7	CG3213	0.4
793	CG17742	0.7	CG32242	0.4
794	CG2042	0.7	CG32269	0.4
795	CG30089	0.7	CG32270	0.4
796	CG31635	0.7	CG3248	0.4
797	CG31646	0.7	CG3257	0.4
798	CG32389	0.7	CG32696	0.4
799	CG32816	0.7	CG32778	0.4
800	CG40091	0.7	CG33525	0.4
801	CG41040	0.7	CG3363	0.4
802	CG41483	0.7	CG3680	0.4
803	CG5524	0.7	CG40267	0.4
804	CG5780	0.7	CG40269	0.4
805	CG9617	0.7	CG4049	0.4
806	Dhc98D	0.7	CG41434	0.4
807	dtr	0.7	CG41437	0.4
808	ewg	0.7	CG4294	0.4
809	Gfr	0.7	CG5146	0.4
810	GluClalpha	0.7	CG5222	0.4
811	ncm	0.7	CG5414	0.4
812	PICK1	0.7	CG6043	0.4
813	Pka-C3	0.7	CG6108	0.4
814	beat-IIIc	0.69	CG6123	0.4
815	bt	0.69	CG6623	0.4
816	CG11146	0.69	CG6729	0.4
817	CG11658	0.69	CG6923	0.4
818	CG12576	0.69	CG7861	0.4
819	CG14619	0.69	CG8202	0.4
820	CG14805	0.69	CG8370	0.4
821	CG14817	0.69	CG9626	0.4
822	CG14869	0.69	CG9640	0.4
823	CG15498	0.69	CG9642	0.4
824	CG15643	0.69	CG9791	0.4
825	CG17687	0.69	chico	0.4
826	CG18449	0.69	cul-5	0.4
827	CG2861	0.69	fidipidine	0.4
828	CG31422	0.69	fl(2)d	0.4
829	CG31633	0.69	grau	0.4
830	CG31901	0.69	gry	0.4
831	CG31958	0.69	Gug	0.4
832	CG31960	0.69	H	0.4
833	CG33041	0.69	H15	0.4
834	CG33158	0.69	HBS1	0.4
835	CG33286	0.69	HDAC6	0.4
836	CG33453	0.69	Hdc	0.4
837	CG33454	0.69	Hsc70-5	0.4
838	CG33492	0.69	ImpE2	0.4
839	CG3581	0.69	l(2)k05713	0.4
840	CG4019	0.69	l(3)70Da	0.4
841	CG4078	0.69	lilli	0.4
842	CG4959	0.69	mam	0.4
843	CG5506	0.69	mask	0.4
844	CG7102	0.69	mRpL1	0.4
845	CG7146	0.69	msl-3	0.4
846	CG7200	0.69	Mtor	0.4
847	CG7364	0.69	neb	0.4
848	CG7433	0.69	Nhe3	0.4
849	CG7755	0.69	nht	0.4
850	CG7967	0.69	Nrk	0.4
851	CG8552	0.69	Oseg3	0.4
852	CG9068	0.69	RabX5	0.4
853	CG9094	0.69	retn	0.4
854	CG9452	0.69	RpL23A	0.4
855	CLIP-190	0.69	Sap-r	0.4
856	dac	0.69	Sbf	0.4
857	dock	0.69	scaf6	0.4
858	Graf	0.69	Sgs3	0.4
859	kis	0.69	sim	0.4
860	l(2)08717	0.69	Socs36E	0.4
861	lea	0.69	svp	0.4
862	Mipp2	0.69	Syn2	0.4
863	Nca	0.69	tin	0.4
864	nompC	0.69	toe	0.4
865	Pcf11	0.69	Top3alpha	0.4
866	raptor	0.69	yl	0.4
867	sec10	0.69	Zn72D	0.4
868	slgA	0.69	Aats-trp	0.39
869	wrapper	0.69	ACXD	0.39
870	Act57B	0.68	Ada2b	0.39
871	Btk29A	0.68	Alh	0.39
872	CG16716	0.68	aur	0.39
873	CG17388	0.68	bsh	0.39
874	CG17780	0.68	bur	0.39
875	CG2010	0.68	ca	0.39
876	CG30320	0.68	CG10137	0.39
877	CG31612	0.68	CG10286	0.39
878	CG32437	0.68	CG1041	0.39
879	CG3326	0.68	CG1109	0.39
880	CG33541	0.68	CG11142	0.39
881	CG34044	0.68	CG1129	0.39
882	CG7069	0.68	CG11347	0.39
883	CG7366	0.68	CG11877	0.39
884	crc	0.68	CG12213	0.39
885	CycE	0.68	CG1234	0.39
886	Doc1	0.68	CG13884	0.39
887	dve	0.68	CG13991	0.39
888	Eaat1	0.68	CG1428	0.39
889	hdc	0.68	CG14607	0.39
890	inaF	0.68	CG14608	0.39
891	Mctp	0.68	CG14691	0.39
892	mthl8	0.68	CG14967	0.39
893	Nrx-1	0.68	CG15489	0.39
894	para	0.68	CG15626	0.39
895	PyK	0.68	CG15776	0.39
896	sm	0.68	CG16908	0.39
897	spen	0.68	CG16941	0.39
898	stai	0.68	CG17173	0.39
899	swi2	0.68	CG17735	0.39
900	Takr99D	0.68	CG17738	0.39
901	tau	0.68	CG18179	0.39
902	B52	0.67	CG18180	0.39
903	CG10492	0.67	CG18212	0.39
904	CG12182	0.67	CG18217	0.39
905	CG13142	0.67	CG2083	0.39
906	CG14496	0.67	CG2789	0.39
907	CG15720	0.67	CG31126	0.39
908	CG17018	0.67	CG31272	0.39
909	CG2702	0.67	CG31406	0.39
910	CG2747	0.67	CG31532	0.39
911	CG3056	0.67	CG31739	0.39
912	CG32206	0.67	CG31752	0.39
913	CG33296	0.67	CG31828	0.39
914	CG41353	0.67	CG32133	0.39
915	CG5381	0.67	CG32164	0.39
916	CG5559	0.67	CG32169	0.39
917	CG7075	0.67	CG32271	0.39
918	CG7698	0.67	CG32611	0.39
919	debcl	0.67	CG34006	0.39
920	EcR	0.67	CG3558	0.39
921	f	0.67	CG3815	0.39
922	fz3	0.67	CG40322	0.39
923	garz	0.67	CG4198	0.39
924	kz	0.67	CG4662	0.39
925	l(1)G0232	0.67	CG4705	0.39
926	lic	0.67	CG5080	0.39
927	Mio	0.67	CG5126	0.39
928	rap	0.67	CG5592	0.39
929	sdk	0.67	CG6695	0.39
930	sol	0.67	CG6761	0.39
931	Spn	0.67	CG7158	0.39
932	tara	0.67	CG7214	0.39
933	Tsp26A	0.67	CG7376	0.39
934	arm	0.66	CG8108	0.39
935	bnl	0.66	CG8793	0.39
936	CadN2	0.66	CG9007	0.39
937	CG11136	0.66	CG9018	0.39
938	CG11920	0.66	CG9311	0.39
939	CG13014	0.66	CG9386	0.39
940	CG14247	0.66	CG9715	0.39
941	CG15020	0.66	CG9795	0.39
942	CG15431	0.66	Cp190	0.39
943	CG16890	0.66	Crag	0.39
944	CG17475	0.66	Cyp4d1	0.39
945	CG18646	0.66	DDB1	0.39
946	CG31693	0.66	DNApol-iota	0.39
947	CG32676	0.66	eIF-4G	0.39
948	CG33062	0.66	FK506-bp1	0.39
949	CG33171	0.66	fs(1)N	0.39
950	CG33284	0.66	Grip84	0.39
951	CG33978	0.66	Irc	0.39
952	CG40209	0.66	jumu	0.39
953	CG4053	0.66	Klp10A	0.39
954	CG4580	0.66	lab	0.39
955	CG6485	0.66	lz	0.39
956	CG8042	0.66	mas	0.39
957	CG8044	0.66	Mcm5	0.39
958	CG8245	0.66	milt	0.39
959	CG9505	0.66	mnb	0.39
960	Dgp-1	0.66	msl-1	0.39
961	gus	0.66	Mst98Ca	0.39
962	Itp-r83A	0.66	Mst98Cb	0.39
963	Jon74E	0.66	nct	0.39
964	Nmdmc	0.66	NPC1	0.39
965	Nup154	0.66	Pole2	0.39
966	O-fut1	0.66	PpD3	0.39
967	p38b	0.66	Ppn	0.39
968	Rdh	0.66	prominin-like	0.39
969	Rel	0.66	Rh4	0.39
970	sens	0.66	Rim	0.39
971	Suv4-20	0.66	RnpS1	0.39
972	Tango7	0.66	Rop	0.39
973	Tsf3	0.66	SNF4Agamma	0.39
974	Aats-cys	0.65	sol	0.39
975	Aats-ile	0.65	Sox21a	0.39
976	brp	0.65	SoxN	0.39
977	CAP	0.65	Sra-1	0.39
978	CG10144	0.65	stc	0.39
979	CG10631	0.65	stnB	0.39
980	CG11672	0.65	su(Hw)	0.39
981	CG12129	0.65	TepIV	0.39
982	CG12932	0.65	trh	0.39
983	CG13029	0.65	Trn-SR	0.39
984	CG15385	0.65	trr	0.39
985	CG16922	0.65	ush	0.39
986	CG17816	0.65	wg	0.39
987	CG18088	0.65	Xe7	0.39
988	CG30094	0.65	yemalpha	0.39
989	CG30419	0.65	yps	0.39
990	CG30482	0.65	Aats-asp	0.38
991	CG31839	0.65	blow	0.38
992	CG32412	0.65	botv	0.38
993	CG32413	0.65	brm	0.38
994	CG32682	0.65	Cas	0.38
995	CG33124	0.65	Cct2	0.38
996	CG33773	0.65	CG10168	0.38
997	CG3759	0.65	CG11107	0.38
998	CG4673	0.65	CG11249	0.38
999	CG4685	0.65	CG11456	0.38
1000	CG4738	0.65	CG12034	0.38
1001	CG5315	0.65	CG12099	0.38
1002	CG6398	0.65	CG12708	0.38
1003	CG7056	0.65	CG12946	0.38
1004	CG7164	0.65	CG13185	0.38
1005	CG9492	0.65	CG1332	0.38
1006	cta	0.65	CG13321	0.38
1007	Cyp313a4	0.65	CG14693	0.38
1008	Ddr	0.65	CG14786	0.38
1009	dmrt93B	0.65	CG15134	0.38
1010	eIF-4G	0.65	CG15262	0.38
1011	FR	0.65	CG15523	0.38
1012	gammaCop	0.65	CG15646	0.38
1013	H2.0	0.65	CG16833	0.38
1014	hh	0.65	CG17509	0.38
1015	kn	0.65	CG17612	0.38
1016	kuz	0.65	CG17662	0.38
1017	mbo	0.65	CG17664	0.38
1018	MED15	0.65	CG18369	0.38
1019	Myo10A	0.65	CG1965	0.38
1020	N	0.65	CG2183	0.38
1021	pdm2	0.65	CG2202	0.38
1022	Rh4	0.65	CG2267	0.38
1023	Roe1	0.65	CG31386	0.38
1024	Rpt3	0.65	CG31498	0.38
1025	Treh	0.65	CG31633	0.38
1026	Unc-76	0.65	CG31635	0.38
1027	Uro	0.65	CG31647	0.38
1028	Vha44	0.65	CG32111	0.38
1029			CG32209	0.38
1030			CG32408	0.38
1031			CG32532	0.38
1032			CG32536	0.38
1033			CG32537	0.38
1034			CG32556	0.38
1035			CG33080	0.38
1036			CG3338	0.38
1037			CG34025	0.38
1038			CG34126	0.38
1039			CG3654	0.38
1040			CG3687	0.38
1041			CG3884	0.38
1042			CG4641	0.38
1043			CG4747	0.38
1044			CG4768	0.38
1045			CG5205	0.38
1046			CG5237	0.38
1047			CG5398	0.38
1048			CG5483	0.38
1049			CG5549	0.38
1050			CG5569	0.38
1051			CG5734	0.38
1052			CG6197	0.38
1053			CG6355	0.38
1054			CG6791	0.38
1055			CG7097	0.38
1056			CG7201	0.38
1057			CG8177	0.38
1058			CG8233	0.38
1059			CG8290	0.38
1060			CG8311	0.38
1061			CG8443	0.38
1062			CG8538	0.38
1063			CG8552	0.38
1064			CG8920	0.38
1065			CG9016	0.38
1066			CG9021	0.38
1067			CG9471	0.38
1068			CG9866	0.38
1069			CG9932	0.38
1070			CheB93a	0.38
1071			CheB93b	0.38
1072			cora	0.38
1073			CycB	0.38
1074			Dap160	0.38
1075			dia	0.38
1076			eyg	0.38
1077			fd3F	0.38
1078			fos28F	0.38
1079			fus	0.38
1080			grn	0.38
1081			hop	0.38
1082			Hsp60	0.38
1083			Jon25Bi	0.38
1084			Jon25Bii	0.38
1085			Jupiter	0.38
1086			Klp98A	0.38
1087			l(2)08717	0.38
1088			laf	0.38
1089			lid	0.38
1090			lkb1	0.38
1091			luna	0.38
1092			mdy	0.38
1093			msta	0.38
1094			mthl8	0.38
1095			mura	0.38
1096			ome	0.38
1097			Or63a	0.38
1098			pAbp	0.38
1099			pnr	0.38
1100			polybromo	0.38
1101			Ranbp21	0.38
1102			Reg-3	0.38
1103			Rho1	0.38
1104			RpL28	0.38
1105			RpLP2	0.38
1106			Rs1	0.38
1107			rtGEF	0.38
1108			seq	0.38
1109			Snap25	0.38
1110			Su(z)12	0.38
1111			Tango1	0.38
1112			Thiolase	0.38
1113			twin	0.38
1114			Unr	0.38
1115			Vps16B	0.38
1116			zen2	0.38

## Sheet: BA-EtOH_Common genes by cluster
Genes expression clusters of genes with common H4Ac changes after EtOH and BA
Cluster 1 (r=0.72)	Cluster 2 (r=0.73)	Cluster 3 (r=0.84)	Cluster 4 (r=0.68)	Cluster 5 (r=0.27)	Cluster 6 (r=0.31)	Cluster 7 (r=0.08)
HDAC6	CG6362	CG9934	nAcRalpha-30D	CG13675	dsf	CG13014
bs	CG15498	TER94	CG42795	CG9505	CG42629	CG8093
CG12325	CG17376	l(3)76BDm	eag	Piezo	qtc	Act57B
ema	Dhc93AB	U26	Teh2	Mhcl	hiw	CG43326
Sfmbt	CG18675	Nhe3	para	jbug	CG9098	CG32687
neb	CG42321		slo	so	CG42339	CG14195
Nup160	shot		Ptp99A		bab1	Eno
TppII	unc-104		mam		Eip75B	Mf
sol	CG9674		brp		sns	Vha44
CG4030	Treh		CG4341		RunxA	fru
Ack-like			Ten-a		B-H2	ham
e(y)3			Dscam		Oaz	dp
cos			kn		dve	trh
trr					dac	ds
Cap-G					pdm2	Ubx
muskelin					rn	CG33453
kug					CG7884	bin
Ino80					unc-4	Wnt2
E(Pc)						Ir41a
dom
Sos
ftz-f1
CG10631
Liprin-alpha
CG5604
CG5794
CG31635
SNF4Agamma
trpm
Inr-a
CG7466
rempA
garz
poe
PI4KIIIalpha
Itp-r83A
hdc
CG44009
stai
ssp3
CG42232
CG3558
Ptp61F
retn
msn
CG8878
pum
vfl
CoRest
Alh
nej
Wnk
HERC2
Smr
CG11188
ptr
Nf1
Med
rhea
fra
Mical
CG34371
