# Supplementary material for: Alcohol-Induced Histone Acetylation Reveals a Gene Network Involved in Alcohol Tolerance
Source: PLoS Genet. 2013 Dec 12;9(12):e1003986. doi: 10.1371/journal.pgen.1003986 (PMC3861128; doi:10.1371/journal.pgen.1003986)
Supplement: Dataset S2 — Complete list of Gene Ontology Terms for each Gene-Expression Cluster (Supporting_Dataset-S2). (XLS) [file pgen.1003986.s002.xls]

## Sheet: Summary
Functional categories enriched among Gene Expression Clusters
Significant gene categories were identified using DAVID with default parameters (High, 3, 0.85, 3, 3, 0.5) and official gene symbols as input. The top term in each cluster with a Fisher Exact/EASE Score p-value < 0.05 are listed in this summary.
DAVID search performed 16-Nov-2012
Gene Expression Cluster	Term	Count	%	Fisher Exact/EASE Score (P-value)	Genes
Cluster 1 (r = 0.718)	transcription regulation	10	14.9254	8.50132e-05	RETN, DOM, TRR, BS, E(Y)3, MED, COREST, SFMBT, INO80, FTZ-F1
	GO:0030182~neuron differentiation	11	16.4179	0.000189773	RETN, MICAL, MED, SOS, LIPRIN-ALPHA, PUM, FRA, MSN, PTP61F, NEJ, SHOT
	GO:0007276~gamete generation	13	19.403	0.00127931	COS, RETN, DOM, NEB, MED, E(Y)3, TER94, SFMBT, PUM, POE, MSN, PTP61F, STAI
	GO:0030695~GTPase regulator activity	6	8.95522	0.00159251	GARZ, SOS, NF1, HERC2, MSN, CG4030
	GO:0046872~metal ion binding	20	29.8507	0.0037337	VFL, CG10631, HERC2, CG4030, NEJ, CG42321, SOL, CG9674, TRR, MICAL, E(Y)3, ITP-R83A, SFMBT, CG5604, FTZ-F1, POE, CG7466, SHOT, ALH, HDAC6
	GO:0015630~microtubule cytoskeleton	7	10.4478	0.00292119	SSP3, NEB, DHC93AB, COS, UNC-104, SHOT, STAI
	GO:0010629~negative regulation of gene expression	7	10.4478	0.00513252	RETN, DOM, E(Y)3, COREST, SFMBT, PUM, SMR
	atp-binding	11	16.4179	0.000413907	CG42321, CG8878, U26, DOM, NEB, DHC93AB, TER94, INO80, COS, MSN, UNC-104
	GO:0003777~microtubule motor activity	4	5.97015	0.00462743	NEB, DHC93AB, COS, UNC-104
	ubl conjugation pathway	4	5.97015	0.0114418	TER94, CG5604, HERC2, CG5794
	GO:0004842~ubiquitin-protein ligase activity	4	5.97015	0.0136874	CG9934, CG5604, POE, HERC2
	vision	3	4.47761	0.0283464	SOL, ITP-R83A, POE
	GO:0010557~positive regulation of macromolecule biosynthetic process	4	5.97015	0.0472791	RETN, TRR, E(Y)3, PUM
Cluster 2 (r = 0.730)	GO:0030554~adenyl nucleotide binding	4	40	0.00916856	CG42321, CG9674, DHC93AB, UNC-104
	GO:0015630~microtubule cytoskeleton	3	30	0.0118691	DHC93AB, UNC-104, SHOT
Cluster 3 (r = 0.838)	No terms
Cluster 4 (r = 0.675)	GO:0005261~cation channel activity	5	35.7143	5.57586e-06	SLO, BRP, NACRALPHA-30D, EAG, PARA
	GO:0005887~integral to plasma membrane	5	35.7143	0.000304076	SLO, NACRALPHA-30D, EAG, PARA, DSCAM
	GO:0034702~ion channel complex	4	28.5714	9.70725e-05	SLO, NACRALPHA-30D, EAG, PARA
	voltage-gated channel	3	21.4286	9.65177e-05	SLO, EAG, PARA
	transmembrane	6	42.8571	0.00242904	SLO, NACRALPHA-30D, CG4341, PTP99A, EAG, PARA
Cluster 5 (r = 0.272)	No terms
Cluster 6 (r = 0.312)	transcription regulation	8	44.4444	1.79946e-07	EIP75B, OAZ, PDM2, RN, UNC-4, DSF, BAB1, HIW
	GO:0043565~sequence-specific DNA binding	6	33.3333	3.19935e-05	B-H2, EIP75B, PDM2, UNC-4, DSF, DVE
	Homeobox	4	22.2222	0.000259387	B-H2, PDM2, UNC-4, DVE
	GO:0009791~post-embryonic development	7	38.8889	0.000129261	B-H2, EIP75B, SNS, RN, DVE, BAB1, DAC
	GO:0035110~leg morphogenesis	3	16.6667	0.0027032	RN, BAB1, DAC
	zinc-finger	5	27.7778	0.000485757	EIP75B, OAZ, RN, DSF, HIW
Cluster 7 (r = 0.079)	transcription regulation	4	25	0.00601985	UBX, BIN, FRU, HAM

## Sheet: cluster (1)
Annotation Clusters and Functional Annotation Chart for Gene Expression Cluster #1
Annotation Cluster 1	Enrichment Score: 3.5960513089007273
Category	Term	Count	%	PValue	Genes	List Total	Pop Hits	Pop Total	Fold Enrichment	Bonferroni	Benjamini	FDR
SP_PIR_KEYWORDS	transcription regulation	10	14.9254	8.50132e-05	RETN, DOM, TRR, BS, E(Y)3, MED, COREST, SFMBT, INO80, FTZ-F1	63	387	12980	5.32382	0.00711597	0.00237764	0.0912141
SP_PIR_KEYWORDS	Transcription	10	14.9254	9.56195e-05	RETN, DOM, TRR, BS, E(Y)3, MED, COREST, SFMBT, INO80, FTZ-F1	63	393	12980	5.24254	0.00800025	0.00200609	0.102589
GOTERM_BP_FAT	GO:0006350~transcription	10	14.9254	0.00200361	RETN, DOM, TRR, BS, E(Y)3, MED, COREST, SFMBT, INO80, FTZ-F1	51	459	7937	3.39058	0.749395	0.0668543	2.97366
Annotation Cluster 2	Enrichment Score: 2.8984570367300604
Category	Term	Count	%	PValue	Genes	List Total	Pop Hits	Pop Total	Fold Enrichment	Bonferroni	Benjamini	FDR
GOTERM_BP_FAT	GO:0030182~neuron differentiation	11	16.4179	0.000189773	RETN, MICAL, MED, SOS, LIPRIN-ALPHA, PUM, FRA, MSN, PTP61F, NEJ, SHOT	51	409	7937	4.18558	0.122744	0.122744	0.285258
GOTERM_BP_FAT	GO:0007411~axon guidance	7	10.4478	0.000193862	RETN, MICAL, MED, LIPRIN-ALPHA, FRA, PTP61F, SHOT	51	136	7937	8.01024	0.125215	0.0647008	0.291396
GOTERM_BP_FAT	GO:0048667~cell morphogenesis involved in neuron differentiation	9	13.4328	0.00038806	RETN, MICAL, MED, LIPRIN-ALPHA, PUM, FRA, MSN, PTP61F, SHOT	51	288	7937	4.86336	0.23495	0.0521535	0.582502
GOTERM_BP_FAT	GO:0000904~cell morphogenesis involved in differentiation	9	13.4328	0.000544859	RETN, MICAL, MED, LIPRIN-ALPHA, PUM, FRA, MSN, PTP61F, SHOT	51	303	7937	4.6226	0.313436	0.0607522	0.816967
GOTERM_BP_FAT	GO:0006928~cell motion	9	13.4328	0.000569189	RETN, MICAL, MED, LIPRIN-ALPHA, PUM, FRA, PTP61F, SHOT, STAI	51	305	7937	4.59229	0.324871	0.0479203	0.853301
GOTERM_BP_FAT	GO:0048666~neuron development	9	13.4328	0.00132163	RETN, MICAL, MED, LIPRIN-ALPHA, PUM, FRA, MSN, PTP61F, SHOT	51	347	7937	4.03645	0.598493	0.0732248	1.9709
GOTERM_BP_FAT	GO:0007409~axonogenesis	7	10.4478	0.00142316	RETN, MICAL, MED, LIPRIN-ALPHA, FRA, PTP61F, SHOT	51	198	7937	5.50198	0.625692	0.0728042	2.12079
GOTERM_BP_FAT	GO:0000902~cell morphogenesis	10	14.9254	0.00154269	RETN, MICAL, MED, LIPRIN-ALPHA, PUM, FRA, MSN, PTP61F, NEJ, SHOT	51	442	7937	3.52098	0.655368	0.0732684	2.29699
GOTERM_BP_FAT	GO:0048812~neuron projection morphogenesis	8	11.9403	0.00193634	RETN, MICAL, MED, LIPRIN-ALPHA, PUM, FRA, PTP61F, SHOT	51	286	7937	4.35322	0.737465	0.0716054	2.87518
GOTERM_BP_FAT	GO:0031175~neuron projection development	8	11.9403	0.00197527	RETN, MICAL, MED, LIPRIN-ALPHA, PUM, FRA, PTP61F, SHOT	51	287	7937	4.33805	0.744437	0.0692872	2.93219
GOTERM_BP_FAT	GO:0048858~cell projection morphogenesis	8	11.9403	0.00364103	RETN, MICAL, MED, LIPRIN-ALPHA, PUM, FRA, PTP61F, SHOT	51	320	7937	3.89069	0.91929	0.0995589	5.34232
GOTERM_BP_FAT	GO:0032990~cell part morphogenesis	8	11.9403	0.00438591	RETN, MICAL, MED, LIPRIN-ALPHA, PUM, FRA, PTP61F, SHOT	51	331	7937	3.76139	0.951826	0.114247	6.40189
GOTERM_BP_FAT	GO:0032989~cellular component morphogenesis	10	14.9254	0.00452559	RETN, MICAL, MED, LIPRIN-ALPHA, PUM, FRA, MSN, PTP61F, NEJ, SHOT	51	518	7937	3.00439	0.956271	0.113412	6.59935
GOTERM_BP_FAT	GO:0030030~cell projection organization	8	11.9403	0.007434	RETN, MICAL, MED, LIPRIN-ALPHA, PUM, FRA, PTP61F, SHOT	51	365	7937	3.41101	0.994193	0.157701	10.6234
Annotation Cluster 3	Enrichment Score: 2.7260328682769863
Category	Term	Count	%	PValue	Genes	List Total	Pop Hits	Pop Total	Fold Enrichment	Bonferroni	Benjamini	FDR
GOTERM_BP_FAT	GO:0007276~gamete generation	13	19.403	0.00127931	COS, RETN, DOM, NEB, MED, E(Y)3, TER94, SFMBT, PUM, POE, MSN, PTP61F, STAI	51	715	7937	2.82959	0.58658	0.0771599	1.90836
GOTERM_BP_FAT	GO:0019953~sexual reproduction	13	19.403	0.00162541	COS, RETN, DOM, NEB, MED, E(Y)3, TER94, SFMBT, PUM, POE, MSN, PTP61F, STAI	51	735	7937	2.75259	0.674517	0.0720986	2.41876
GOTERM_BP_FAT	GO:0048477~oogenesis	11	16.4179	0.00166183	RETN, DOM, NEB, E(Y)3, MED, SFMBT, TER94, PUM, COS, MSN, PTP61F	51	539	7937	3.17607	0.682608	0.0692143	2.47233
GOTERM_BP_FAT	GO:0007292~female gamete generation	11	16.4179	0.00183067	RETN, DOM, NEB, E(Y)3, MED, SFMBT, TER94, PUM, COS, MSN, PTP61F	51	546	7937	3.13535	0.717569	0.0716736	2.72029
GOTERM_BP_FAT	GO:0032504~multicellular organism reproduction	13	19.403	0.00263835	COS, RETN, DOM, NEB, MED, E(Y)3, TER94, SFMBT, PUM, POE, MSN, PTP61F, STAI	51	778	7937	2.60046	0.838438	0.0831424	3.89835
GOTERM_BP_FAT	GO:0048609~reproductive process in a multicellular organism	13	19.403	0.00263835	COS, RETN, DOM, NEB, MED, E(Y)3, TER94, SFMBT, PUM, POE, MSN, PTP61F, STAI	51	778	7937	2.60046	0.838438	0.0831424	3.89835
Annotation Cluster 4	Enrichment Score: 2.650604581207976
Category	Term	Count	%	PValue	Genes	List Total	Pop Hits	Pop Total	Fold Enrichment	Bonferroni	Benjamini	FDR
GOTERM_MF_FAT	GO:0030695~GTPase regulator activity	6	8.95522	0.00159251	GARZ, SOS, NF1, HERC2, MSN, CG4030	49	142	7918	6.82782	0.249399	0.133627	1.94399
GOTERM_MF_FAT	GO:0060589~nucleoside-triphosphatase regulator activity	6	8.95522	0.00174679	GARZ, SOS, NF1, HERC2, MSN, CG4030	49	145	7918	6.68656	0.269991	0.0995848	2.13047
GOTERM_MF_FAT	GO:0005083~small GTPase regulator activity	5	7.46269	0.00401663	GARZ, SOS, NF1, MSN, CG4030	49	108	7918	7.4811	0.515409	0.113737	4.83657
Annotation Cluster 5	Enrichment Score: 2.3310082600501163
Category	Term	Count	%	PValue	Genes	List Total	Pop Hits	Pop Total	Fold Enrichment	Bonferroni	Benjamini	FDR
GOTERM_MF_FAT	GO:0046872~metal ion binding	20	29.8507	0.0037337	VFL, CG10631, HERC2, CG4030, NEJ, CG42321, SOL, CG9674, TRR, MICAL, E(Y)3, ITP-R83A, SFMBT, CG5604, FTZ-F1, POE, CG7466, SHOT, ALH, HDAC6	49	1718	7918	1.88116	0.48999	0.125991	4.50305
GOTERM_MF_FAT	GO:0043169~cation binding	20	29.8507	0.00508261	VFL, CG10631, HERC2, CG4030, NEJ, CG42321, SOL, CG9674, TRR, MICAL, E(Y)3, ITP-R83A, SFMBT, CG5604, FTZ-F1, POE, CG7466, SHOT, ALH, HDAC6	49	1764	7918	1.83211	0.600364	0.108322	6.08354
GOTERM_MF_FAT	GO:0043167~ion binding	20	29.8507	0.00535487	VFL, CG10631, HERC2, CG4030, NEJ, CG42321, SOL, CG9674, TRR, MICAL, E(Y)3, ITP-R83A, SFMBT, CG5604, FTZ-F1, POE, CG7466, SHOT, ALH, HDAC6	49	1772	7918	1.82384	0.619575	0.10182	6.39962
Annotation Cluster 6	Enrichment Score: 2.273944964769298
Category	Term	Count	%	PValue	Genes	List Total	Pop Hits	Pop Total	Fold Enrichment	Bonferroni	Benjamini	FDR
GOTERM_CC_FAT	GO:0015630~microtubule cytoskeleton	7	10.4478	0.00292119	SSP3, NEB, DHC93AB, COS, UNC-104, SHOT, STAI	33	220	4786	4.6146	0.257994	0.138602	3.20664
GOTERM_BP_FAT	GO:0007017~microtubule-based process	9	13.4328	0.00354047	SSP3, NEB, DHC93AB, TER94, COS, UNC-104, SHOT, CAP-G, STAI	51	406	7937	3.44987	0.913469	0.100937	5.19842
GOTERM_CC_FAT	GO:0005856~cytoskeleton	8	11.9403	0.00728699	SSP3, NEB, DHC93AB, RHEA, COS, UNC-104, SHOT, STAI	33	351	4786	3.30553	0.525738	0.17014	7.82485
GOTERM_CC_FAT	GO:0044430~cytoskeletal part	7	10.4478	0.0106427	SSP3, NEB, DHC93AB, COS, UNC-104, SHOT, STAI	33	287	4786	3.53732	0.664244	0.196095	11.2372
Annotation Cluster 7	Enrichment Score: 1.9571076192594363
Category	Term	Count	%	PValue	Genes	List Total	Pop Hits	Pop Total	Fold Enrichment	Bonferroni	Benjamini	FDR
GOTERM_BP_FAT	GO:0010629~negative regulation of gene expression	7	10.4478	0.00513252	RETN, DOM, E(Y)3, COREST, SFMBT, PUM, SMR	51	256	7937	4.25544	0.971291	0.123223	7.45279
GOTERM_BP_FAT	GO:0045892~negative regulation of transcription, DNA-dependent	6	8.95522	0.00617891	RETN, E(Y)3, COREST, SFMBT, PUM, SMR	51	187	7937	4.99339	0.986111	0.141646	8.90714
GOTERM_BP_FAT	GO:0051253~negative regulation of RNA metabolic process	6	8.95522	0.00704661	RETN, E(Y)3, COREST, SFMBT, PUM, SMR	51	193	7937	4.83816	0.992398	0.154861	10.0969
GOTERM_BP_FAT	GO:0016481~negative regulation of transcription	6	8.95522	0.00939814	RETN, E(Y)3, COREST, SFMBT, PUM, SMR	51	207	7937	4.51094	0.99852	0.184216	13.2488
GOTERM_BP_FAT	GO:0051172~negative regulation of nitrogen compound metabolic process	6	8.95522	0.0126955	RETN, E(Y)3, COREST, SFMBT, PUM, SMR	51	223	7937	4.18729	0.999852	0.234442	17.4949
GOTERM_BP_FAT	GO:0045934~negative regulation of nucleobase, nucleoside, nucleotide and nucleic acid metabolic process	6	8.95522	0.0126955	RETN, E(Y)3, COREST, SFMBT, PUM, SMR	51	223	7937	4.18729	0.999852	0.234442	17.4949
GOTERM_BP_FAT	GO:0010558~negative regulation of macromolecule biosynthetic process	6	8.95522	0.0187009	RETN, E(Y)3, COREST, SFMBT, PUM, SMR	51	246	7937	3.79579	0.999998	0.272181	24.7341
GOTERM_BP_FAT	GO:0009890~negative regulation of biosynthetic process	6	8.95522	0.0196021	RETN, E(Y)3, COREST, SFMBT, PUM, SMR	51	249	7937	3.75006	0.999999	0.277641	25.7679
GOTERM_BP_FAT	GO:0031327~negative regulation of cellular biosynthetic process	6	8.95522	0.0196021	RETN, E(Y)3, COREST, SFMBT, PUM, SMR	51	249	7937	3.75006	0.999999	0.277641	25.7679
Annotation Cluster 8	Enrichment Score: 1.9207264189421918
Category	Term	Count	%	PValue	Genes	List Total	Pop Hits	Pop Total	Fold Enrichment	Bonferroni	Benjamini	FDR
SP_PIR_KEYWORDS	atp-binding	11	16.4179	0.000413907	CG42321, CG8878, U26, DOM, NEB, DHC93AB, TER94, INO80, COS, MSN, UNC-104	63	585	12980	3.8741	0.0341777	0.0049556	0.443388
SP_PIR_KEYWORDS	nucleotide-binding	11	16.4179	0.00254987	CG42321, CG8878, U26, DOM, NEB, DHC93AB, TER94, INO80, COS, MSN, UNC-104	63	743	12980	3.05027	0.193025	0.0193078	2.70328
GOTERM_MF_FAT	GO:0030554~adenyl nucleotide binding	12	17.9104	0.00800687	CG42321, CG8878, CG9674, U26, DOM, NEB, DHC93AB, TER94, INO80, COS, MSN, UNC-104	49	812	7918	2.38806	0.764734	0.1136	9.42767
GOTERM_MF_FAT	GO:0001883~purine nucleoside binding	12	17.9104	0.00837631	CG42321, CG8878, CG9674, U26, DOM, NEB, DHC93AB, TER94, INO80, COS, MSN, UNC-104	49	817	7918	2.37344	0.779991	0.109942	9.84228
GOTERM_MF_FAT	GO:0001882~nucleoside binding	12	17.9104	0.00891599	CG42321, CG8878, CG9674, U26, DOM, NEB, DHC93AB, TER94, INO80, COS, MSN, UNC-104	49	824	7918	2.35328	0.800527	0.108766	10.4448
GOTERM_MF_FAT	GO:0005524~ATP binding	11	16.4179	0.0127125	CG42321, CG8878, U26, DOM, NEB, DHC93AB, TER94, INO80, COS, MSN, UNC-104	49	748	7918	2.37635	0.900033	0.134053	14.5799
GOTERM_MF_FAT	GO:0032559~adenyl ribonucleotide binding	11	16.4179	0.0129392	CG42321, CG8878, U26, DOM, NEB, DHC93AB, TER94, INO80, COS, MSN, UNC-104	49	750	7918	2.37001	0.904081	0.128812	14.8212
GOTERM_MF_FAT	GO:0017076~purine nucleotide binding	12	17.9104	0.0314826	CG42321, CG8878, CG9674, U26, DOM, NEB, DHC93AB, TER94, INO80, COS, MSN, UNC-104	49	989	7918	1.96067	0.996843	0.213306	32.5661
GOTERM_MF_FAT	GO:0032555~purine ribonucleotide binding	11	16.4179	0.0469799	CG42321, CG8878, U26, DOM, NEB, DHC93AB, TER94, INO80, COS, MSN, UNC-104	49	923	7918	1.9258	0.999827	0.283326	44.7172
GOTERM_MF_FAT	GO:0032553~ribonucleotide binding	11	16.4179	0.0469799	CG42321, CG8878, U26, DOM, NEB, DHC93AB, TER94, INO80, COS, MSN, UNC-104	49	923	7918	1.9258	0.999827	0.283326	44.7172
GOTERM_MF_FAT	GO:0000166~nucleotide binding	12	17.9104	0.103246	CG42321, CG8878, CG9674, U26, DOM, NEB, DHC93AB, TER94, INO80, COS, MSN, UNC-104	49	1206	7918	1.60788	1	0.458263	73.875
Annotation Cluster 9	Enrichment Score: 1.8138953790396655
Category	Term	Count	%	PValue	Genes	List Total	Pop Hits	Pop Total	Fold Enrichment	Bonferroni	Benjamini	FDR
GOTERM_MF_FAT	GO:0003777~microtubule motor activity	4	5.97015	0.00462743	NEB, DHC93AB, COS, UNC-104	49	56	7918	11.5423	0.56607	0.11243	5.55293
GOTERM_CC_FAT	GO:0005875~microtubule associated complex	5	7.46269	0.00676789	NEB, DHC93AB, COS, UNC-104, STAI	33	115	4786	6.30567	0.499762	0.206174	7.28644
INTERPRO	IPR019821:Kinesin, motor region, conserved site	3	4.47761	0.00682884	NEB, COS, UNC-104	59	22	10196	23.5655	0.787457	0.787457	8.38753
INTERPRO	IPR001752:Kinesin, motor region	3	4.47761	0.0101893	NEB, COS, UNC-104	59	27	10196	19.2015	0.901193	0.685665	12.2724
GOTERM_MF_FAT	GO:0003774~motor activity	4	5.97015	0.0160073	NEB, DHC93AB, COS, UNC-104	49	88	7918	7.34508	0.945231	0.141763	18.0258
GOTERM_CC_FAT	GO:0005871~kinesin complex	3	4.47761	0.0167672	NEB, COS, UNC-104	33	30	4786	14.503	0.821784	0.218386	17.1702
SP_PIR_KEYWORDS	motor protein	3	4.47761	0.024635	NEB, COS, UNC-104	63	51	12980	12.1195	0.876961	0.115958	23.4893
GOTERM_CC_FAT	GO:0005874~microtubule	4	5.97015	0.0254786	NEB, COS, UNC-104, SHOT	33	96	4786	6.04293	0.928101	0.253605	24.9885
SMART	SM00129:KISc	3	4.47761	0.0257619	NEB, COS, UNC-104	46	27	4824	11.6522	0.843245	0.843245	23.7301
GOTERM_BP_FAT	GO:0007018~microtubule-based movement	4	5.97015	0.0274581	NEB, DHC93AB, COS, UNC-104	51	104	7937	5.98567	1	0.329835	34.234
SP_PIR_KEYWORDS	microtubule	3	4.47761	0.0429249	NEB, COS, UNC-104	63	69	12980	8.9579	0.974912	0.168287	37.5579
Annotation Cluster 10	Enrichment Score: 1.6549530754781159
Category	Term	Count	%	PValue	Genes	List Total	Pop Hits	Pop Total	Fold Enrichment	Bonferroni	Benjamini	FDR
SP_PIR_KEYWORDS	ubl conjugation pathway	4	5.97015	0.0114418	TER94, CG5604, HERC2, CG5794	63	98	12980	8.40946	0.619647	0.0773954	11.6199
GOTERM_BP_FAT	GO:0044265~cellular macromolecule catabolic process	6	8.95522	0.0131565	CG9934, TER94, CG5604, PUM, HERC2, CG5794	51	225	7937	4.15007	0.999893	0.229791	18.0729
GOTERM_BP_FAT	GO:0019941~modification-dependent protein catabolic process	5	7.46269	0.0213651	CG9934, TER94, CG5604, HERC2, CG5794	51	169	7937	4.60436	1	0.292878	27.7519
GOTERM_BP_FAT	GO:0043632~modification-dependent macromolecule catabolic process	5	7.46269	0.0217804	CG9934, TER94, CG5604, HERC2, CG5794	51	170	7937	4.57728	1	0.292014	28.2119
GOTERM_BP_FAT	GO:0044257~cellular protein catabolic process	5	7.46269	0.0276341	CG9934, TER94, CG5604, HERC2, CG5794	51	183	7937	4.25212	1	0.326057	34.4129
GOTERM_BP_FAT	GO:0051603~proteolysis involved in cellular protein catabolic process	5	7.46269	0.0276341	CG9934, TER94, CG5604, HERC2, CG5794	51	183	7937	4.25212	1	0.326057	34.4129
GOTERM_BP_FAT	GO:0009057~macromolecule catabolic process	6	8.95522	0.0294217	CG9934, TER94, CG5604, PUM, HERC2, CG5794	51	277	7937	3.37099	1	0.332377	36.2046
GOTERM_BP_FAT	GO:0030163~protein catabolic process	5	7.46269	0.036594	CG9934, TER94, CG5604, HERC2, CG5794	51	200	7937	3.89069	1	0.384517	42.9434
Annotation Cluster 11	Enrichment Score: 1.4722005213767195
Category	Term	Count	%	PValue	Genes	List Total	Pop Hits	Pop Total	Fold Enrichment	Bonferroni	Benjamini	FDR
GOTERM_MF_FAT	GO:0004842~ubiquitin-protein ligase activity	4	5.97015	0.0136874	CG9934, CG5604, POE, HERC2	49	83	7918	7.78756	0.91632	0.128744	15.6132
GOTERM_MF_FAT	GO:0019787~small conjugating protein ligase activity	4	5.97015	0.0164963	CG9934, CG5604, POE, HERC2	49	89	7918	7.26255	0.949918	0.139038	18.5261
GOTERM_BP_FAT	GO:0016567~protein ubiquitination	3	4.47761	0.0285291	CG9934, CG5604, HERC2	51	42	7937	11.1162	1	0.329296	35.3158
GOTERM_MF_FAT	GO:0016881~acid-amino acid ligase activity	4	5.97015	0.031458	CG9934, CG5604, POE, HERC2	49	114	7918	5.66989	0.996828	0.221315	32.5449
GOTERM_BP_FAT	GO:0032446~protein modification by small protein conjugation	3	4.47761	0.0364968	CG9934, CG5604, HERC2	51	48	7937	9.72672	1	0.389419	42.8568
GOTERM_MF_FAT	GO:0016879~ligase activity, forming carbon-nitrogen bonds	4	5.97015	0.0525474	CG9934, CG5604, POE, HERC2	49	140	7918	4.61691	0.99994	0.293197	48.5663
SP_PIR_KEYWORDS	ligase	4	5.97015	0.064697	U26, CG9934, CG5604, HERC2	63	193	12980	4.27009	0.996369	0.225376	51.2239
GOTERM_BP_FAT	GO:0070647~protein modification by small protein conjugation or removal	3	4.47761	0.066371	CG9934, CG5604, HERC2	51	67	7937	6.96839	1	0.51762	64.4306
Annotation Cluster 12	Enrichment Score: 1.3560599016693071
Category	Term	Count	%	PValue	Genes	List Total	Pop Hits	Pop Total	Fold Enrichment	Bonferroni	Benjamini	FDR
GOTERM_BP_FAT	GO:0048638~regulation of developmental growth	3	4.47761	0.0260515	MED, PUM, SHOT	51	40	7937	11.6721	1	0.326962	32.7877
GOTERM_BP_FAT	GO:0040008~regulation of growth	4	5.97015	0.0267825	MED, NF1, PUM, SHOT	51	103	7937	6.04378	1	0.328708	33.543
GOTERM_BP_FAT	GO:0060284~regulation of cell development	4	5.97015	0.0491035	MED, TER94, PUM, SHOT	51	131	7937	4.75198	1	0.450635	53.1326
GOTERM_BP_FAT	GO:0051960~regulation of nervous system development	3	4.47761	0.109892	MED, PUM, SHOT	51	90	7937	5.18758	1	0.624526	82.6605
Annotation Cluster 13	Enrichment Score: 0.9948503930851388
Category	Term	Count	%	PValue	Genes	List Total	Pop Hits	Pop Total	Fold Enrichment	Bonferroni	Benjamini	FDR
SP_PIR_KEYWORDS	vision	3	4.47761	0.0283464	SOL, ITP-R83A, POE	63	55	12980	11.2381	0.910677	0.12558	26.5571
GOTERM_BP_FAT	GO:0007601~visual perception	3	4.47761	0.071646	SOL, ITP-R83A, POE	51	70	7937	6.66975	1	0.514454	67.3383
GOTERM_BP_FAT	GO:0050953~sensory perception of light stimulus	3	4.47761	0.0734342	SOL, ITP-R83A, POE	51	71	7937	6.57581	1	0.51369	68.2725
SP_PIR_KEYWORDS	sensory transduction	3	4.47761	0.135943	SOL, ITP-R83A, POE	63	135	12980	4.57848	0.999995	0.387956	79.162
GOTERM_BP_FAT	GO:0007600~sensory perception	3	4.47761	0.523363	SOL, ITP-R83A, POE	51	276	7937	1.6916	1	0.973382	99.9986
Annotation Cluster 14	Enrichment Score: 0.9879276002676141
Category	Term	Count	%	PValue	Genes	List Total	Pop Hits	Pop Total	Fold Enrichment	Bonferroni	Benjamini	FDR
GOTERM_BP_FAT	GO:0010557~positive regulation of macromolecule biosynthetic process	4	5.97015	0.0472791	RETN, TRR, E(Y)3, PUM	51	129	7937	4.82566	1	0.443617	51.7607
GOTERM_BP_FAT	GO:0010604~positive regulation of macromolecule metabolic process	4	5.97015	0.0597463	RETN, TRR, E(Y)3, PUM	51	142	7937	4.38387	1	0.5076	60.4364
GOTERM_BP_FAT	GO:0031328~positive regulation of cellular biosynthetic process	4	5.97015	0.0713864	RETN, TRR, E(Y)3, PUM	51	153	7937	4.06869	1	0.518113	67.2006
GOTERM_BP_FAT	GO:0009891~positive regulation of biosynthetic process	4	5.97015	0.0713864	RETN, TRR, E(Y)3, PUM	51	153	7937	4.06869	1	0.518113	67.2006
GOTERM_BP_FAT	GO:0045941~positive regulation of transcription	3	4.47761	0.165535	RETN, TRR, E(Y)3	51	116	7937	4.02485	1	0.735088	93.4375
GOTERM_BP_FAT	GO:0010628~positive regulation of gene expression	3	4.47761	0.167769	RETN, TRR, E(Y)3	51	117	7937	3.99045	1	0.736539	93.6971
GOTERM_BP_FAT	GO:0051173~positive regulation of nitrogen compound metabolic process	3	4.47761	0.176759	RETN, TRR, E(Y)3	51	121	7937	3.85853	1	0.742221	94.6476
GOTERM_BP_FAT	GO:0045935~positive regulation of nucleobase, nucleoside, nucleotide and nucleic acid metabolic process	3	4.47761	0.176759	RETN, TRR, E(Y)3	51	121	7937	3.85853	1	0.742221	94.6476
Annotation Cluster 15	Enrichment Score: 0.9343950482866843
Category	Term	Count	%	PValue	Genes	List Total	Pop Hits	Pop Total	Fold Enrichment	Bonferroni	Benjamini	FDR
GOTERM_BP_FAT	GO:0048737~imaginal disc-derived appendage development	5	7.46269	0.0659955	BS, MED, COS, SHOT, ALH	51	243	7937	3.20221	1	0.526576	64.2147
GOTERM_BP_FAT	GO:0048707~instar larval or pupal morphogenesis	6	8.95522	0.0660244	BS, MED, FTZ-F1, COS, MSN, SHOT	51	347	7937	2.69096	1	0.521171	64.2313
GOTERM_BP_FAT	GO:0048736~appendage development	5	7.46269	0.0684048	BS, MED, COS, SHOT, ALH	51	246	7937	3.16316	1	0.523257	65.5792
GOTERM_BP_FAT	GO:0009886~post-embryonic morphogenesis	6	8.95522	0.0699957	BS, MED, FTZ-F1, COS, MSN, SHOT	51	353	7937	2.64523	1	0.521133	66.4534
GOTERM_BP_FAT	GO:0007552~metamorphosis	6	8.95522	0.0761999	BS, MED, FTZ-F1, COS, MSN, SHOT	51	362	7937	2.57946	1	0.5177	69.6684
GOTERM_BP_FAT	GO:0048563~post-embryonic organ morphogenesis	5	7.46269	0.102777	BS, MED, COS, MSN, SHOT	51	284	7937	2.73992	1	0.607568	80.4533
GOTERM_BP_FAT	GO:0007560~imaginal disc morphogenesis	5	7.46269	0.102777	BS, MED, COS, MSN, SHOT	51	284	7937	2.73992	1	0.607568	80.4533
GOTERM_BP_FAT	GO:0048569~post-embryonic organ development	5	7.46269	0.116093	BS, MED, COS, MSN, SHOT	51	297	7937	2.61999	1	0.64152	84.3924
GOTERM_BP_FAT	GO:0007476~imaginal disc-derived wing morphogenesis	4	5.97015	0.157475	BS, MED, COS, SHOT	51	218	7937	2.85555	1	0.723387	92.4158
GOTERM_BP_FAT	GO:0007472~wing disc morphogenesis	4	5.97015	0.160509	BS, MED, COS, SHOT	51	220	7937	2.82959	1	0.726947	92.8168
GOTERM_BP_FAT	GO:0035120~post-embryonic appendage morphogenesis	4	5.97015	0.174387	BS, MED, COS, SHOT	51	229	7937	2.71838	1	0.740559	94.4107
GOTERM_BP_FAT	GO:0035114~imaginal disc-derived appendage morphogenesis	4	5.97015	0.1902	BS, MED, COS, SHOT	51	239	7937	2.60464	1	0.750016	95.8222
GOTERM_BP_FAT	GO:0035107~appendage morphogenesis	4	5.97015	0.195017	BS, MED, COS, SHOT	51	242	7937	2.57235	1	0.756373	96.181
GOTERM_BP_FAT	GO:0035220~wing disc development	4	5.97015	0.260034	BS, MED, COS, SHOT	51	281	7937	2.21534	1	0.823002	98.9249
Annotation Cluster 16	Enrichment Score: 0.8454510437402072
Category	Term	Count	%	PValue	Genes	List Total	Pop Hits	Pop Total	Fold Enrichment	Bonferroni	Benjamini	FDR
GOTERM_BP_FAT	GO:0045466~R7 cell differentiation	3	4.47761	0.0151195	SOS, LIPRIN-ALPHA, NEJ	51	30	7937	15.5627	0.999973	0.247317	20.4917
GOTERM_BP_FAT	GO:0046530~photoreceptor cell differentiation	4	5.97015	0.0463799	SOS, LIPRIN-ALPHA, MSN, NEJ	51	128	7937	4.86336	1	0.448869	51.0709
GOTERM_BP_FAT	GO:0001751~compound eye photoreceptor cell differentiation	3	4.47761	0.154451	SOS, LIPRIN-ALPHA, NEJ	51	111	7937	4.20615	1	0.72369	91.9957
GOTERM_BP_FAT	GO:0001754~eye photoreceptor cell differentiation	3	4.47761	0.165535	SOS, LIPRIN-ALPHA, NEJ	51	116	7937	4.02485	1	0.735088	93.4375
GOTERM_BP_FAT	GO:0001745~compound eye morphogenesis	4	5.97015	0.208013	TRR, SOS, LIPRIN-ALPHA, NEJ	51	250	7937	2.49004	1	0.771515	97.0108
GOTERM_BP_FAT	GO:0048592~eye morphogenesis	4	5.97015	0.239631	TRR, SOS, LIPRIN-ALPHA, NEJ	51	269	7937	2.31416	1	0.80398	98.3811
GOTERM_BP_FAT	GO:0007423~sensory organ development	5	7.46269	0.257449	TRR, SOS, LIPRIN-ALPHA, NEJ, SHOT	51	410	7937	1.8979	1	0.821996	98.867
GOTERM_BP_FAT	GO:0048749~compound eye development	4	5.97015	0.306718	TRR, SOS, LIPRIN-ALPHA, NEJ	51	308	7937	2.02114	1	0.86762	99.5969
GOTERM_BP_FAT	GO:0001654~eye development	4	5.97015	0.348602	TRR, SOS, LIPRIN-ALPHA, NEJ	51	332	7937	1.87503	1	0.900799	99.8422
Annotation Cluster 17	Enrichment Score: 0.7754269464125364
Category	Term	Count	%	PValue	Genes	List Total	Pop Hits	Pop Total	Fold Enrichment	Bonferroni	Benjamini	FDR
GOTERM_BP_FAT	GO:0035239~tube morphogenesis	3	4.47761	0.0979106	BS, SOS, SHOT	51	84	7937	5.55812	1	0.593424	78.7951
GOTERM_BP_FAT	GO:0035295~tube development	3	4.47761	0.12854	BS, SOS, SHOT	51	99	7937	4.71598	1	0.668419	87.3925
GOTERM_BP_FAT	GO:0007424~open tracheal system development	3	4.47761	0.250733	BS, SOS, SHOT	51	153	7937	3.05152	1	0.817746	98.7026
GOTERM_BP_FAT	GO:0060541~respiratory system development	3	4.47761	0.250733	BS, SOS, SHOT	51	153	7937	3.05152	1	0.817746	98.7026
Annotation Cluster 18	Enrichment Score: 0.734028075835717
Category	Term	Count	%	PValue	Genes	List Total	Pop Hits	Pop Total	Fold Enrichment	Bonferroni	Benjamini	FDR
GOTERM_BP_FAT	GO:0002009~morphogenesis of an epithelium	4	5.97015	0.168176	BS, MSN, NEJ, SHOT	51	225	7937	2.76671	1	0.733788	93.7432
GOTERM_BP_FAT	GO:0060429~epithelium development	4	5.97015	0.183828	BS, MSN, NEJ, SHOT	51	235	7937	2.64898	1	0.743538	95.2992
GOTERM_BP_FAT	GO:0048729~tissue morphogenesis	4	5.97015	0.203115	BS, MSN, NEJ, SHOT	51	247	7937	2.52028	1	0.768718	96.7202
Annotation Cluster 19	Enrichment Score: 0.7188977776023617
Category	Term	Count	%	PValue	Genes	List Total	Pop Hits	Pop Total	Fold Enrichment	Bonferroni	Benjamini	FDR
UP_SEQ_FEATURE	compositionally biased region:Gly-rich	4	5.97015	0.0380735	SOS, PUM, FTZ-F1, HERC2	26	90	2975	5.08547	0.994702	0.825665	36.5604
GOTERM_BP_FAT	GO:0009880~embryonic pattern specification	4	5.97015	0.177518	RETN, SOS, PUM, FTZ-F1	51	231	7937	2.69485	1	0.73687	94.7214
GOTERM_BP_FAT	GO:0007350~blastoderm segmentation	3	4.47761	0.401108	SOS, PUM, FTZ-F1	51	218	7937	2.14166	1	0.928631	99.9555
GOTERM_BP_FAT	GO:0035282~segmentation	3	4.47761	0.491226	SOS, PUM, FTZ-F1	51	260	7937	1.7957	1	0.964224	99.9962
Annotation Cluster 20	Enrichment Score: 0.6282827540808955
Category	Term	Count	%	PValue	Genes	List Total	Pop Hits	Pop Total	Fold Enrichment	Bonferroni	Benjamini	FDR
GOTERM_BP_FAT	GO:0007431~salivary gland development	3	4.47761	0.218039	RETN, FTZ-F1, FRA	51	139	7937	3.35887	1	0.786215	97.5325
GOTERM_BP_FAT	GO:0035272~exocrine system development	3	4.47761	0.218039	RETN, FTZ-F1, FRA	51	139	7937	3.35887	1	0.786215	97.5325
GOTERM_BP_FAT	GO:0048732~gland development	3	4.47761	0.274209	RETN, FTZ-F1, FRA	51	163	7937	2.86431	1	0.839202	99.1965
Annotation Cluster 21	Enrichment Score: 0.6234951389774456
Category	Term	Count	%	PValue	Genes	List Total	Pop Hits	Pop Total	Fold Enrichment	Bonferroni	Benjamini	FDR
GOTERM_BP_FAT	GO:0000280~nuclear division	4	5.97015	0.0659749	NEB, ITP-R83A, PUM, CAP-G	51	148	7937	4.20615	1	0.532137	64.2028
GOTERM_BP_FAT	GO:0048285~organelle fission	4	5.97015	0.0713864	NEB, ITP-R83A, PUM, CAP-G	51	153	7937	4.06869	1	0.518113	67.2006
GOTERM_BP_FAT	GO:0007067~mitosis	3	4.47761	0.234347	NEB, PUM, CAP-G	51	146	7937	3.19782	1	0.801349	98.2032
GOTERM_BP_FAT	GO:0000087~M phase of mitotic cell cycle	3	4.47761	0.239022	NEB, PUM, CAP-G	51	148	7937	3.15461	1	0.805807	98.3614
GOTERM_BP_FAT	GO:0022402~cell cycle process	5	7.46269	0.455352	SSP3, NEB, PUM, SHOT, CAP-G	51	547	7937	1.42255	1	0.953124	99.9893
GOTERM_BP_FAT	GO:0000279~M phase	4	5.97015	0.587031	SSP3, NEB, PUM, CAP-G	51	478	7937	1.30232	1	0.985981	99.9998
GOTERM_BP_FAT	GO:0022403~cell cycle phase	4	5.97015	0.61268	SSP3, NEB, PUM, CAP-G	51	496	7937	1.25506	1	0.989379	99.9999
Annotation Cluster 22	Enrichment Score: 0.5873707593044007
Category	Term	Count	%	PValue	Genes	List Total	Pop Hits	Pop Total	Fold Enrichment	Bonferroni	Benjamini	FDR
GOTERM_BP_FAT	GO:0007267~cell-cell signaling	4	5.97015	0.147004	MED, PUM, NEJ, SHOT	51	211	7937	2.95028	1	0.71664	90.8664
GOTERM_BP_FAT	GO:0007268~synaptic transmission	3	4.47761	0.334996	MED, PUM, NEJ	51	189	7937	2.47028	1	0.891009	99.7846
GOTERM_BP_FAT	GO:0019226~transmission of nerve impulse	3	4.47761	0.351171	MED, PUM, NEJ	51	196	7937	2.38205	1	0.901118	99.8513
Annotation Cluster 23	Enrichment Score: 0.25072135964219716
Category	Term	Count	%	PValue	Genes	List Total	Pop Hits	Pop Total	Fold Enrichment	Bonferroni	Benjamini	FDR
GOTERM_MF_FAT	GO:0004674~protein serine/threonine kinase activity	3	4.47761	0.349701	CG8878, MSN, SNF4AGAMMA	49	203	7918	2.38806	1	0.855786	99.5011
GOTERM_BP_FAT	GO:0006468~protein amino acid phosphorylation	3	4.47761	0.489175	CG8878, MSN, SNF4AGAMMA	51	259	7937	1.80263	1	0.964367	99.9959
GOTERM_MF_FAT	GO:0004672~protein kinase activity	3	4.47761	0.516249	CG8878, MSN, SNF4AGAMMA	49	283	7918	1.71299	1	0.952158	99.987
GOTERM_BP_FAT	GO:0006796~phosphate metabolic process	4	5.97015	0.684529	CG8878, MSN, PTP61F, SNF4AGAMMA	51	551	7937	1.12978	1	0.995872	100
GOTERM_BP_FAT	GO:0006793~phosphorus metabolic process	4	5.97015	0.684529	CG8878, MSN, PTP61F, SNF4AGAMMA	51	551	7937	1.12978	1	0.995872	100
GOTERM_BP_FAT	GO:0016310~phosphorylation	3	4.47761	0.756602	CG8878, MSN, SNF4AGAMMA	51	425	7937	1.09855	1	0.998742	100
Annotation Cluster 24	Enrichment Score: 0.2021500599753384
Category	Term	Count	%	PValue	Genes	List Total	Pop Hits	Pop Total	Fold Enrichment	Bonferroni	Benjamini	FDR
SP_PIR_KEYWORDS	Protease	3	4.47761	0.360466	SOL, TPPII, CG5794	63	264	12980	2.34127	1	0.751103	99.1755
GOTERM_MF_FAT	GO:0070011~peptidase activity, acting on L-amino acid peptides	4	5.97015	0.728667	SOL, TPPII, TER94, CG5794	49	612	7918	1.05616	1	0.995186	100
GOTERM_MF_FAT	GO:0008233~peptidase activity	4	5.97015	0.764486	SOL, TPPII, TER94, CG5794	49	648	7918	0.99748	1	0.996923	100
GOTERM_MF_FAT	GO:0004175~endopeptidase activity	3	4.47761	0.773815	SOL, TPPII, TER94	49	457	7918	1.06078	1	0.997022	100
Annotation Cluster 25	Enrichment Score: 0.10625301415325301
Category	Term	Count	%	PValue	Genes	List Total	Pop Hits	Pop Total	Fold Enrichment	Bonferroni	Benjamini	FDR
GOTERM_CC_FAT	GO:0005654~nucleoplasm	3	4.47761	0.536103	DOM, MED, VFL	33	265	4786	1.64185	1	0.996288	99.9808
GOTERM_CC_FAT	GO:0031981~nuclear lumen	3	4.47761	0.744137	DOM, MED, VFL	33	387	4786	1.12427	1	0.999832	100
GOTERM_CC_FAT	GO:0043233~organelle lumen	3	4.47761	0.900706	DOM, MED, VFL	33	556	4786	0.782538	1	0.999998	100
GOTERM_CC_FAT	GO:0070013~intracellular organelle lumen	3	4.47761	0.900706	DOM, MED, VFL	33	556	4786	0.782538	1	0.999998	100
GOTERM_CC_FAT	GO:0031974~membrane-enclosed lumen	3	4.47761	0.909216	DOM, MED, VFL	33	571	4786	0.761981	1	0.999997	100
Functional Annotation Chart
Category	Term	Count	%	PValue	Genes	List Total	Pop Hits	Pop Total	Fold Enrichment	Bonferroni	Benjamini	FDR
SP_PIR_KEYWORDS	alternative splicing	18	26.8657	2.53218e-09	HERC2, TPPII, SOL, RETN, TRR, CG3558, DOM, U26, ITP-R83A, COREST, SFMBT, TER94, PUM, FTZ-F1, POE, PTP61F, TREH, UNC-104	63	616	12980	6.02041	2.12703e-07	2.12703e-07	2.718e-06
SP_PIR_KEYWORDS	phosphoprotein	19	28.3582	2.55796e-08	BS, INO80, COS, HERC2, CG11188, TPPII, SOL, RETN, TRR, CG3558, DOM, COREST, ITP-R83A, SOS, TER94, PUM, POE, PTP61F, UNC-104	63	815	12980	4.80319	2.14869e-06	1.07434e-06	2.74568e-05
UP_SEQ_FEATURE	splice variant	18	26.8657	2.90902e-07	HERC2, TPPII, SOL, RETN, TRR, CG3558, DOM, U26, ITP-R83A, COREST, SFMBT, TER94, PUM, FTZ-F1, POE, PTP61F, TREH, UNC-104	26	604	2975	3.40996	3.9271e-05	3.9271e-05	0.000341044
SP_PIR_KEYWORDS	transcription regulation	10	14.9254	8.50132e-05	RETN, DOM, TRR, BS, E(Y)3, MED, COREST, SFMBT, INO80, FTZ-F1	63	387	12980	5.32382	0.00711597	0.00237764	0.0912141
SP_PIR_KEYWORDS	Transcription	10	14.9254	9.56195e-05	RETN, DOM, TRR, BS, E(Y)3, MED, COREST, SFMBT, INO80, FTZ-F1	63	393	12980	5.24254	0.00800025	0.00200609	0.102589
GOTERM_BP_FAT	GO:0030182~neuron differentiation	11	16.4179	0.000189773	RETN, MICAL, MED, SOS, LIPRIN-ALPHA, PUM, FRA, MSN, PTP61F, NEJ, SHOT	51	409	7937	4.18558	0.122744	0.122744	0.285258
SP_PIR_KEYWORDS	nucleus	14	20.8955	0.000191343	BS, NUP160, INO80, CG11188, RETN, DOM, TRR, MED, E(Y)3, COREST, SFMBT, TER94, FTZ-F1, PTP61F	63	869	12980	3.31927	0.0159459	0.00320971	0.205194
GOTERM_BP_FAT	GO:0007411~axon guidance	7	10.4478	0.000193862	RETN, MICAL, MED, LIPRIN-ALPHA, FRA, PTP61F, SHOT	51	136	7937	8.01024	0.125215	0.0647008	0.291396
SP_PIR_KEYWORDS	chromatin regulator	5	7.46269	0.000241967	DOM, TRR, COREST, SFMBT, INO80	63	64	12980	16.0962	0.0201225	0.00338222	0.259418
GOTERM_BP_FAT	GO:0045449~regulation of transcription	15	22.3881	0.000289786	BS, INO80, COS, NEJ, RETN, DOM, TRR, E(Y)3, MED, COREST, SFMBT, PUM, FTZ-F1, SMR, HDAC6	51	799	7937	2.92167	0.181254	0.0644873	0.435287
GOTERM_BP_FAT	GO:0051276~chromosome organization	9	13.4328	0.000336737	DOM, E(PC), TRR, NEB, COREST, SFMBT, INO80, CAP-G, HDAC6	51	282	7937	4.96683	0.207361	0.0564414	0.505644
GOTERM_BP_FAT	GO:0048667~cell morphogenesis involved in neuron differentiation	9	13.4328	0.00038806	RETN, MICAL, MED, LIPRIN-ALPHA, PUM, FRA, MSN, PTP61F, SHOT	51	288	7937	4.86336	0.23495	0.0521535	0.582502
SP_PIR_KEYWORDS	atp-binding	11	16.4179	0.000413907	CG42321, CG8878, U26, DOM, NEB, DHC93AB, TER94, INO80, COS, MSN, UNC-104	63	585	12980	3.8741	0.0341777	0.0049556	0.443388
GOTERM_MF_FAT	GO:0003712~transcription cofactor activity	5	7.46269	0.000544806	TRR, COREST, FTZ-F1, SMR, NEJ	49	63	7918	12.8247	0.0934343	0.0934343	0.668999
GOTERM_BP_FAT	GO:0000904~cell morphogenesis involved in differentiation	9	13.4328	0.000544859	RETN, MICAL, MED, LIPRIN-ALPHA, PUM, FRA, MSN, PTP61F, SHOT	51	303	7937	4.6226	0.313436	0.0607522	0.816967
GOTERM_BP_FAT	GO:0051726~regulation of cell cycle	7	10.4478	0.000567111	NEB, SOS, PUM, HERC2, SMR, NEJ, SNF4AGAMMA	51	166	7937	6.5626	0.323902	0.0543822	0.850198
GOTERM_BP_FAT	GO:0006928~cell motion	9	13.4328	0.000569189	RETN, MICAL, MED, LIPRIN-ALPHA, PUM, FRA, PTP61F, SHOT, STAI	51	305	7937	4.59229	0.324871	0.0479203	0.853301
GOTERM_BP_FAT	GO:0006325~chromatin organization	7	10.4478	0.000643245	DOM, E(PC), TRR, COREST, SFMBT, INO80, HDAC6	51	170	7937	6.40819	0.358523	0.0481343	0.963821
GOTERM_BP_FAT	GO:0016568~chromatin modification	6	8.95522	0.00065361	DOM, TRR, COREST, SFMBT, INO80, HDAC6	51	112	7937	8.33718	0.363097	0.0441114	0.979281
SP_PIR_KEYWORDS	repressor	5	7.46269	0.000887089	E(Y)3, COREST, SFMBT, PUM, COS	63	90	12980	11.4462	0.0718376	0.00927529	0.948088
SP_PIR_KEYWORDS	developmental protein	10	14.9254	0.000989779	SOL, RETN, DOM, TRR, BS, SOS, ITP-R83A, TER94, PUM, POE	63	540	12980	3.8154	0.0798169	0.00919994	1.05731
GOTERM_BP_FAT	GO:0007276~gamete generation	13	19.403	0.00127931	COS, RETN, DOM, NEB, MED, E(Y)3, TER94, SFMBT, PUM, POE, MSN, PTP61F, STAI	51	715	7937	2.82959	0.58658	0.0771599	1.90836
GOTERM_BP_FAT	GO:0048666~neuron development	9	13.4328	0.00132163	RETN, MICAL, MED, LIPRIN-ALPHA, PUM, FRA, MSN, PTP61F, SHOT	51	347	7937	4.03645	0.598493	0.0732248	1.9709
GOTERM_BP_FAT	GO:0007409~axonogenesis	7	10.4478	0.00142316	RETN, MICAL, MED, LIPRIN-ALPHA, FRA, PTP61F, SHOT	51	198	7937	5.50198	0.625692	0.0728042	2.12079
GOTERM_BP_FAT	GO:0000902~cell morphogenesis	10	14.9254	0.00154269	RETN, MICAL, MED, LIPRIN-ALPHA, PUM, FRA, MSN, PTP61F, NEJ, SHOT	51	442	7937	3.52098	0.655368	0.0732684	2.29699
GOTERM_MF_FAT	GO:0030695~GTPase regulator activity	6	8.95522	0.00159251	GARZ, SOS, NF1, HERC2, MSN, CG4030	49	142	7918	6.82782	0.249399	0.133627	1.94399
GOTERM_CC_FAT	GO:0043228~non-membrane-bounded organelle	15	22.3881	0.00161998	VFL, DHC93AB, INO80, COS, CAP-G, SSP3, E(PC), TRR, NEB, E(Y)3, RHEA, SMR, SHOT, UNC-104, STAI	33	943	4786	2.30695	0.152422	0.152422	1.79003
GOTERM_CC_FAT	GO:0043232~intracellular non-membrane-bounded organelle	15	22.3881	0.00161998	VFL, DHC93AB, INO80, COS, CAP-G, SSP3, E(PC), TRR, NEB, E(Y)3, RHEA, SMR, SHOT, UNC-104, STAI	33	943	4786	2.30695	0.152422	0.152422	1.79003
GOTERM_BP_FAT	GO:0019953~sexual reproduction	13	19.403	0.00162541	COS, RETN, DOM, NEB, MED, E(Y)3, TER94, SFMBT, PUM, POE, MSN, PTP61F, STAI	51	735	7937	2.75259	0.674517	0.0720986	2.41876
GOTERM_BP_FAT	GO:0048477~oogenesis	11	16.4179	0.00166183	RETN, DOM, NEB, E(Y)3, MED, SFMBT, TER94, PUM, COS, MSN, PTP61F	51	539	7937	3.17607	0.682608	0.0692143	2.47233
GOTERM_MF_FAT	GO:0060589~nucleoside-triphosphatase regulator activity	6	8.95522	0.00174679	GARZ, SOS, NF1, HERC2, MSN, CG4030	49	145	7918	6.68656	0.269991	0.0995848	2.13047
GOTERM_BP_FAT	GO:0007292~female gamete generation	11	16.4179	0.00183067	RETN, DOM, NEB, E(Y)3, MED, SFMBT, TER94, PUM, COS, MSN, PTP61F	51	546	7937	3.13535	0.717569	0.0716736	2.72029
GOTERM_BP_FAT	GO:0048812~neuron projection morphogenesis	8	11.9403	0.00193634	RETN, MICAL, MED, LIPRIN-ALPHA, PUM, FRA, PTP61F, SHOT	51	286	7937	4.35322	0.737465	0.0716054	2.87518
GOTERM_BP_FAT	GO:0031175~neuron projection development	8	11.9403	0.00197527	RETN, MICAL, MED, LIPRIN-ALPHA, PUM, FRA, PTP61F, SHOT	51	287	7937	4.33805	0.744437	0.0692872	2.93219
GOTERM_MF_FAT	GO:0008134~transcription factor binding	5	7.46269	0.00199026	TRR, COREST, FTZ-F1, SMR, NEJ	49	89	7918	9.07819	0.301349	0.0857497	2.42408
SP_PIR_KEYWORDS	activator	5	7.46269	0.00199423	RETN, TRR, BS, E(Y)3, FTZ-F1	63	112	12980	9.19785	0.154377	0.0166284	2.11992
GOTERM_BP_FAT	GO:0006350~transcription	10	14.9254	0.00200361	RETN, DOM, TRR, BS, E(Y)3, MED, COREST, SFMBT, INO80, FTZ-F1	51	459	7937	3.39058	0.749395	0.0668543	2.97366
SP_PIR_KEYWORDS	nucleotide-binding	11	16.4179	0.00254987	CG42321, CG8878, U26, DOM, NEB, DHC93AB, TER94, INO80, COS, MSN, UNC-104	63	743	12980	3.05027	0.193025	0.0193078	2.70328
GOTERM_BP_FAT	GO:0048609~reproductive process in a multicellular organism	13	19.403	0.00263835	COS, RETN, DOM, NEB, MED, E(Y)3, TER94, SFMBT, PUM, POE, MSN, PTP61F, STAI	51	778	7937	2.60046	0.838438	0.0831424	3.89835
GOTERM_BP_FAT	GO:0032504~multicellular organism reproduction	13	19.403	0.00263835	COS, RETN, DOM, NEB, MED, E(Y)3, TER94, SFMBT, PUM, POE, MSN, PTP61F, STAI	51	778	7937	2.60046	0.838438	0.0831424	3.89835
GOTERM_CC_FAT	GO:0015630~microtubule cytoskeleton	7	10.4478	0.00292119	SSP3, NEB, DHC93AB, COS, UNC-104, SHOT, STAI	33	220	4786	4.6146	0.257994	0.138602	3.20664
GOTERM_BP_FAT	GO:0010605~negative regulation of macromolecule metabolic process	8	11.9403	0.00345583	RETN, DOM, E(Y)3, COREST, SFMBT, PUM, PTP61F, SMR	51	317	7937	3.92751	0.908247	0.102889	5.07715
GOTERM_BP_FAT	GO:0007017~microtubule-based process	9	13.4328	0.00354047	SSP3, NEB, DHC93AB, TER94, COS, UNC-104, SHOT, CAP-G, STAI	51	406	7937	3.44987	0.913469	0.100937	5.19842
GOTERM_BP_FAT	GO:0048858~cell projection morphogenesis	8	11.9403	0.00364103	RETN, MICAL, MED, LIPRIN-ALPHA, PUM, FRA, PTP61F, SHOT	51	320	7937	3.89069	0.91929	0.0995589	5.34232
GOTERM_MF_FAT	GO:0046872~metal ion binding	20	29.8507	0.0037337	VFL, CG10631, HERC2, CG4030, NEJ, CG42321, SOL, CG9674, TRR, MICAL, E(Y)3, ITP-R83A, SFMBT, CG5604, FTZ-F1, POE, CG7466, SHOT, ALH, HDAC6	49	1718	7918	1.88116	0.48999	0.125991	4.50305
GOTERM_MF_FAT	GO:0005083~small GTPase regulator activity	5	7.46269	0.00401663	GARZ, SOS, NF1, MSN, CG4030	49	108	7918	7.4811	0.515409	0.113737	4.83657
GOTERM_BP_FAT	GO:0032990~cell part morphogenesis	8	11.9403	0.00438591	RETN, MICAL, MED, LIPRIN-ALPHA, PUM, FRA, PTP61F, SHOT	51	331	7937	3.76139	0.951826	0.114247	6.40189
GOTERM_BP_FAT	GO:0032989~cellular component morphogenesis	10	14.9254	0.00452559	RETN, MICAL, MED, LIPRIN-ALPHA, PUM, FRA, MSN, PTP61F, NEJ, SHOT	51	518	7937	3.00439	0.956271	0.113412	6.59935
GOTERM_MF_FAT	GO:0003777~microtubule motor activity	4	5.97015	0.00462743	NEB, DHC93AB, COS, UNC-104	49	56	7918	11.5423	0.56607	0.11243	5.55293
GOTERM_MF_FAT	GO:0043169~cation binding	20	29.8507	0.00508261	VFL, CG10631, HERC2, CG4030, NEJ, CG42321, SOL, CG9674, TRR, MICAL, E(Y)3, ITP-R83A, SFMBT, CG5604, FTZ-F1, POE, CG7466, SHOT, ALH, HDAC6	49	1764	7918	1.83211	0.600364	0.108322	6.08354
GOTERM_BP_FAT	GO:0010629~negative regulation of gene expression	7	10.4478	0.00513252	RETN, DOM, E(Y)3, COREST, SFMBT, PUM, SMR	51	256	7937	4.25544	0.971291	0.123223	7.45279
GOTERM_MF_FAT	GO:0043167~ion binding	20	29.8507	0.00535487	VFL, CG10631, HERC2, CG4030, NEJ, CG42321, SOL, CG9674, TRR, MICAL, E(Y)3, ITP-R83A, SFMBT, CG5604, FTZ-F1, POE, CG7466, SHOT, ALH, HDAC6	49	1772	7918	1.82384	0.619575	0.10182	6.39962
GOTERM_BP_FAT	GO:0045892~negative regulation of transcription, DNA-dependent	6	8.95522	0.00617891	RETN, E(Y)3, COREST, SFMBT, PUM, SMR	51	187	7937	4.99339	0.986111	0.141646	8.90714
GOTERM_MF_FAT	GO:0003682~chromatin binding	4	5.97015	0.00672397	NEB, E(Y)3, COREST, SFMBT	49	64	7918	10.0995	0.703113	0.114356	7.97428
GOTERM_CC_FAT	GO:0005875~microtubule associated complex	5	7.46269	0.00676789	NEB, DHC93AB, COS, UNC-104, STAI	33	115	4786	6.30567	0.499762	0.206174	7.28644
GOTERM_MF_FAT	GO:0030528~transcription regulator activity	11	16.4179	0.00679159	RETN, DOM, TRR, BS, E(Y)3, MED, COREST, FTZ-F1, SMR, NEJ, ALH	49	682	7918	2.60632	0.706729	0.105521	8.05142
INTERPRO	IPR019821:Kinesin, motor region, conserved site	3	4.47761	0.00682884	NEB, COS, UNC-104	59	22	10196	23.5655	0.787457	0.787457	8.38753
GOTERM_BP_FAT	GO:0051253~negative regulation of RNA metabolic process	6	8.95522	0.00704661	RETN, E(Y)3, COREST, SFMBT, PUM, SMR	51	193	7937	4.83816	0.992398	0.154861	10.0969
GOTERM_CC_FAT	GO:0005856~cytoskeleton	8	11.9403	0.00728699	SSP3, NEB, DHC93AB, RHEA, COS, UNC-104, SHOT, STAI	33	351	4786	3.30553	0.525738	0.17014	7.82485
GOTERM_BP_FAT	GO:0030030~cell projection organization	8	11.9403	0.007434	RETN, MICAL, MED, LIPRIN-ALPHA, PUM, FRA, PTP61F, SHOT	51	365	7937	3.41101	0.994193	0.157701	10.6234
GOTERM_MF_FAT	GO:0030554~adenyl nucleotide binding	12	17.9104	0.00800687	CG42321, CG8878, CG9674, U26, DOM, NEB, DHC93AB, TER94, INO80, COS, MSN, UNC-104	49	812	7918	2.38806	0.764734	0.1136	9.42767
GOTERM_MF_FAT	GO:0001883~purine nucleoside binding	12	17.9104	0.00837631	CG42321, CG8878, CG9674, U26, DOM, NEB, DHC93AB, TER94, INO80, COS, MSN, UNC-104	49	817	7918	2.37344	0.779991	0.109942	9.84228
GOTERM_BP_FAT	GO:0051252~regulation of RNA metabolic process	11	16.4179	0.00862797	RETN, DOM, BS, E(Y)3, MED, COREST, SFMBT, PUM, FTZ-F1, SMR, NEJ	51	678	7937	2.52493	0.997469	0.175415	12.228
GOTERM_MF_FAT	GO:0001882~nucleoside binding	12	17.9104	0.00891599	CG42321, CG8878, CG9674, U26, DOM, NEB, DHC93AB, TER94, INO80, COS, MSN, UNC-104	49	824	7918	2.35328	0.800527	0.108766	10.4448
GOTERM_BP_FAT	GO:0016481~negative regulation of transcription	6	8.95522	0.00939814	RETN, E(Y)3, COREST, SFMBT, PUM, SMR	51	207	7937	4.51094	0.99852	0.184216	13.2488
GOTERM_MF_FAT	GO:0003677~DNA binding	12	17.9104	0.00940006	RETN, DOM, TRR, BS, MED, SOS, COREST, SFMBT, INO80, FTZ-F1, SMR, ALH	49	830	7918	2.33627	0.817319	0.107148	10.9821
INTERPRO	IPR001752:Kinesin, motor region	3	4.47761	0.0101893	NEB, COS, UNC-104	59	27	10196	19.2015	0.901193	0.685665	12.2724
GOTERM_CC_FAT	GO:0044430~cytoskeletal part	7	10.4478	0.0106427	SSP3, NEB, DHC93AB, COS, UNC-104, SHOT, STAI	33	287	4786	3.53732	0.664244	0.196095	11.2372
SP_PIR_KEYWORDS	ubl conjugation pathway	4	5.97015	0.0114418	TER94, CG5604, HERC2, CG5794	63	98	12980	8.40946	0.619647	0.0773954	11.6199
GOTERM_BP_FAT	GO:0045934~negative regulation of nucleobase, nucleoside, nucleotide and nucleic acid metabolic process	6	8.95522	0.0126955	RETN, E(Y)3, COREST, SFMBT, PUM, SMR	51	223	7937	4.18729	0.999852	0.234442	17.4949
GOTERM_BP_FAT	GO:0051172~negative regulation of nitrogen compound metabolic process	6	8.95522	0.0126955	RETN, E(Y)3, COREST, SFMBT, PUM, SMR	51	223	7937	4.18729	0.999852	0.234442	17.4949
GOTERM_MF_FAT	GO:0005524~ATP binding	11	16.4179	0.0127125	CG42321, CG8878, U26, DOM, NEB, DHC93AB, TER94, INO80, COS, MSN, UNC-104	49	748	7918	2.37635	0.900033	0.134053	14.5799
GOTERM_MF_FAT	GO:0032559~adenyl ribonucleotide binding	11	16.4179	0.0129392	CG42321, CG8878, U26, DOM, NEB, DHC93AB, TER94, INO80, COS, MSN, UNC-104	49	750	7918	2.37001	0.904081	0.128812	14.8212
GOTERM_BP_FAT	GO:0006355~regulation of transcription, DNA-dependent	10	14.9254	0.0130653	RETN, BS, E(Y)3, MED, COREST, SFMBT, PUM, FTZ-F1, SMR, NEJ	51	612	7937	2.54293	0.999885	0.234247	17.9588
GOTERM_BP_FAT	GO:0044265~cellular macromolecule catabolic process	6	8.95522	0.0131565	CG9934, TER94, CG5604, PUM, HERC2, CG5794	51	225	7937	4.15007	0.999893	0.229791	18.0729
GOTERM_MF_FAT	GO:0004842~ubiquitin-protein ligase activity	4	5.97015	0.0136874	CG9934, CG5604, POE, HERC2	49	83	7918	7.78756	0.91632	0.128744	15.6132
GOTERM_CC_FAT	GO:0005694~chromosome	7	10.4478	0.0139039	E(PC), TRR, E(Y)3, VFL, INO80, SMR, CAP-G	33	304	4786	3.33951	0.760247	0.211816	14.4429
GOTERM_BP_FAT	GO:0002165~instar larval or pupal development	8	11.9403	0.015012	DOM, BS, MED, FTZ-F1, COS, MSN, SHOT, ALH	51	418	7937	2.97852	0.999971	0.25167	20.361
GOTERM_BP_FAT	GO:0045466~R7 cell differentiation	3	4.47761	0.0151195	SOS, LIPRIN-ALPHA, NEJ	51	30	7937	15.5627	0.999973	0.247317	20.4917
GOTERM_MF_FAT	GO:0003774~motor activity	4	5.97015	0.0160073	NEB, DHC93AB, COS, UNC-104	49	88	7918	7.34508	0.945231	0.141763	18.0258
GOTERM_MF_FAT	GO:0019787~small conjugating protein ligase activity	4	5.97015	0.0164963	CG9934, CG5604, POE, HERC2	49	89	7918	7.26255	0.949918	0.139038	18.5261
GOTERM_CC_FAT	GO:0005871~kinesin complex	3	4.47761	0.0167672	NEB, COS, UNC-104	33	30	4786	14.503	0.821784	0.218386	17.1702
SP_PIR_KEYWORDS	zinc-finger	6	8.95522	0.0168787	SOL, E(Y)3, SFMBT, FTZ-F1, POE, CG4030	63	314	12980	3.93691	0.760669	0.10416	16.6998
GOTERM_MF_FAT	GO:0008270~zinc ion binding	13	19.403	0.0170092	VFL, CG10631, NEJ, CG4030, SOL, MICAL, TRR, E(Y)3, SFMBT, POE, FTZ-F1, ALH, HDAC6	49	1026	7918	2.04746	0.954406	0.136747	19.0479
GOTERM_BP_FAT	GO:0007610~behavior	8	11.9403	0.0171045	SOL, RETN, NF1, ITP-R83A, PUM, FTZ-F1, UNC-104, NEJ	51	429	7937	2.90214	0.999993	0.268947	22.8699
SP_PIR_KEYWORDS	cytoplasm	7	10.4478	0.017477	TPPII, E(Y)3, TER94, PUM, COS, PTP61F, UNC-104	63	436	12980	3.30785	0.772601	0.100386	17.2424
GOTERM_BP_FAT	GO:0009791~post-embryonic development	8	11.9403	0.0181216	DOM, BS, MED, FTZ-F1, COS, MSN, SHOT, ALH	51	434	7937	2.86871	0.999997	0.276426	24.0625
GOTERM_BP_FAT	GO:0007224~smoothened signaling pathway	3	4.47761	0.0181334	TRR, COS, NEJ	51	33	7937	14.148	0.999997	0.270702	24.0763
GOTERM_BP_FAT	GO:0010558~negative regulation of macromolecule biosynthetic process	6	8.95522	0.0187009	RETN, E(Y)3, COREST, SFMBT, PUM, SMR	51	246	7937	3.79579	0.999998	0.272181	24.7341
GOTERM_BP_FAT	GO:0048490~anterograde synaptic vesicle transport	2	2.98507	0.0187824	LIPRIN-ALPHA, UNC-104	51	3	7937	103.752	0.999998	0.267654	24.8281
SP_PIR_KEYWORDS	coiled coil	5	7.46269	0.0193312	DOM, DHC93AB, INO80, COS, UNC-104	63	215	12980	4.79144	0.805966	0.103552	18.9035
GOTERM_BP_FAT	GO:0031327~negative regulation of cellular biosynthetic process	6	8.95522	0.0196021	RETN, E(Y)3, COREST, SFMBT, PUM, SMR	51	249	7937	3.75006	0.999999	0.272157	25.7679
GOTERM_BP_FAT	GO:0009890~negative regulation of biosynthetic process	6	8.95522	0.0196021	RETN, E(Y)3, COREST, SFMBT, PUM, SMR	51	249	7937	3.75006	0.999999	0.272157	25.7679
SP_PIR_KEYWORDS	zinc	8	11.9403	0.0196056	SOL, MICAL, E(Y)3, SFMBT, FTZ-F1, POE, CG4030, ALH	63	577	12980	2.85659	0.810474	0.0987314	19.1467
UP_SEQ_FEATURE	nucleotide phosphate-binding region:ATP	6	8.95522	0.0212182	U26, DOM, TER94, INO80, COS, UNC-104	26	196	2975	3.50275	0.944717	0.764876	22.2314
GOTERM_BP_FAT	GO:0019941~modification-dependent protein catabolic process	5	7.46269	0.0213651	CG9934, TER94, CG5604, HERC2, CG5794	51	169	7937	4.60436	1	0.287286	27.7519
GOTERM_BP_FAT	GO:0043632~modification-dependent macromolecule catabolic process	5	7.46269	0.0217804	CG9934, TER94, CG5604, HERC2, CG5794	51	170	7937	4.57728	1	0.28656	28.2119
INTERPRO	IPR010606:Mib-herc2	2	2.98507	0.0225639	CG5604, HERC2	59	4	10196	86.4068	0.994246	0.820806	25.3061
GOTERM_CC_FAT	GO:0005700~polytene chromosome	4	5.97015	0.0227996	E(PC), TRR, E(Y)3, SMR	33	92	4786	6.30567	0.904867	0.254768	22.6588
GOTERM_BP_FAT	GO:0007346~regulation of mitotic cell cycle	4	5.97015	0.023541	SOS, HERC2, SMR, NEJ	51	98	7937	6.35214	1	0.300464	30.1323
SP_PIR_KEYWORDS	motor protein	3	4.47761	0.024635	NEB, COS, UNC-104	63	51	12980	12.1195	0.876961	0.115958	23.4893
GOTERM_CC_FAT	GO:0005874~microtubule	4	5.97015	0.0254786	NEB, COS, UNC-104, SHOT	33	96	4786	6.04293	0.928101	0.253605	24.9885
SMART	SM00129:KISc	3	4.47761	0.0257619	NEB, COS, UNC-104	46	27	4824	11.6522	0.843245	0.843245	23.7301
INTERPRO	IPR001965:Zinc finger, PHD-type	3	4.47761	0.0258221	TRR, E(Y)3, ALH	59	44	10196	11.7827	0.997295	0.771934	28.4276
GOTERM_BP_FAT	GO:0048638~regulation of developmental growth	3	4.47761	0.0260515	MED, PUM, SHOT	51	40	7937	11.6721	1	0.321268	32.7877
GOTERM_MF_FAT	GO:0046914~transition metal ion binding	15	22.3881	0.0263772	VFL, CG10631, HERC2, NEJ, CG4030, SOL, CG9674, MICAL, TRR, E(Y)3, SFMBT, POE, FTZ-F1, ALH, HDAC6	49	1354	7918	1.79016	0.991865	0.196446	28.0546
GOTERM_BP_FAT	GO:0040008~regulation of growth	4	5.97015	0.0267825	MED, NF1, PUM, SHOT	51	103	7937	6.04378	1	0.323111	33.543
GOTERM_BP_FAT	GO:0007018~microtubule-based movement	4	5.97015	0.0274581	NEB, DHC93AB, COS, UNC-104	51	104	7937	5.98567	1	0.324338	34.234
GOTERM_BP_FAT	GO:0044257~cellular protein catabolic process	5	7.46269	0.0276341	CG9934, TER94, CG5604, HERC2, CG5794	51	183	7937	4.25212	1	0.320718	34.4129
GOTERM_BP_FAT	GO:0051603~proteolysis involved in cellular protein catabolic process	5	7.46269	0.0276341	CG9934, TER94, CG5604, HERC2, CG5794	51	183	7937	4.25212	1	0.320718	34.4129
SP_PIR_KEYWORDS	vision	3	4.47761	0.0283464	SOL, ITP-R83A, POE	63	55	12980	11.2381	0.910677	0.12558	26.5571
GOTERM_BP_FAT	GO:0050808~synapse organization	3	4.47761	0.0285291	LIPRIN-ALPHA, UNC-104, NEJ	51	42	7937	11.1162	1	0.324022	35.3158
GOTERM_BP_FAT	GO:0016567~protein ubiquitination	3	4.47761	0.0285291	CG9934, CG5604, HERC2	51	42	7937	11.1162	1	0.324022	35.3158
GOTERM_BP_FAT	GO:0009057~macromolecule catabolic process	6	8.95522	0.0294217	CG9934, TER94, CG5604, PUM, HERC2, CG5794	51	277	7937	3.37099	1	0.32717	36.2046
GOTERM_MF_FAT	GO:0016881~acid-amino acid ligase activity	4	5.97015	0.031458	CG9934, CG5604, POE, HERC2	49	114	7918	5.66989	0.996828	0.221315	32.5449
GOTERM_MF_FAT	GO:0017076~purine nucleotide binding	12	17.9104	0.0314826	CG42321, CG8878, CG9674, U26, DOM, NEB, DHC93AB, TER94, INO80, COS, MSN, UNC-104	49	989	7918	1.96067	0.996843	0.213306	32.5661
GOTERM_BP_FAT	GO:0032446~protein modification by small protein conjugation	3	4.47761	0.0364968	CG9934, CG5604, HERC2	51	48	7937	9.72672	1	0.383709	42.8568
GOTERM_BP_FAT	GO:0042063~gliogenesis	3	4.47761	0.0364968	RETN, NF1, POE	51	48	7937	9.72672	1	0.383709	42.8568
GOTERM_BP_FAT	GO:0030163~protein catabolic process	5	7.46269	0.036594	CG9934, TER94, CG5604, HERC2, CG5794	51	200	7937	3.89069	1	0.37896	42.9434
GOTERM_BP_FAT	GO:0042065~glial cell growth	2	2.98507	0.0372189	NF1, POE	51	6	7937	51.8758	1	0.378637	43.498
GOTERM_BP_FAT	GO:0042066~perineurial glial growth	2	2.98507	0.0372189	NF1, POE	51	6	7937	51.8758	1	0.378637	43.498
UP_SEQ_FEATURE	compositionally biased region:Gly-rich	4	5.97015	0.0380735	SOS, PUM, FTZ-F1, HERC2	26	90	2975	5.08547	0.994702	0.825665	36.5604
GOTERM_CC_FAT	GO:0000785~chromatin	4	5.97015	0.0386884	E(PC), E(Y)3, VFL, INO80	33	113	4786	5.13382	0.982129	0.331326	35.569
UP_SEQ_FEATURE	compositionally biased region:Gln-rich	5	7.46269	0.0404833	SOL, DOM, TRR, BS, PUM	26	158	2975	3.62098	0.996223	0.752102	38.3988
SP_PIR_KEYWORDS	differentiation	4	5.97015	0.0409761	DOM, SOS, TER94, POE	63	160	12980	5.15079	0.970237	0.168874	36.1795
GOTERM_MF_FAT	GO:0008092~cytoskeletal protein binding	5	7.46269	0.0423554	MICAL, RHEA, COS, SHOT, STAI	49	218	7918	3.70623	0.999586	0.267729	41.3206
SP_PIR_KEYWORDS	microtubule	3	4.47761	0.0429249	NEB, COS, UNC-104	63	69	12980	8.9579	0.974912	0.168287	37.5579
GOTERM_BP_FAT	GO:0007444~imaginal disc development	7	10.4478	0.0435032	BS, MED, SFMBT, COS, MSN, SHOT, ALH	51	412	7937	2.64416	1	0.421913	48.8016
UP_SEQ_FEATURE	compositionally biased region:Poly-Gln	4	5.97015	0.0436421	DOM, CG3558, E(Y)3, PUM	26	95	2975	4.81781	0.99758	0.700255	40.7348
GOTERM_BP_FAT	GO:0046530~photoreceptor cell differentiation	4	5.97015	0.0463799	SOS, LIPRIN-ALPHA, MSN, NEJ	51	128	7937	4.86336	1	0.437226	51.0709
GOTERM_BP_FAT	GO:0016570~histone modification	3	4.47761	0.0467353	DOM, TRR, HDAC6	51	55	7937	8.48877	1	0.434136	51.3447
GOTERM_BP_FAT	GO:0016569~covalent chromatin modification	3	4.47761	0.0467353	DOM, TRR, HDAC6	51	55	7937	8.48877	1	0.434136	51.3447
GOTERM_MF_FAT	GO:0032553~ribonucleotide binding	11	16.4179	0.0469799	CG42321, CG8878, U26, DOM, NEB, DHC93AB, TER94, INO80, COS, MSN, UNC-104	49	923	7918	1.9258	0.999827	0.283326	44.7172
GOTERM_MF_FAT	GO:0032555~purine ribonucleotide binding	11	16.4179	0.0469799	CG42321, CG8878, U26, DOM, NEB, DHC93AB, TER94, INO80, COS, MSN, UNC-104	49	923	7918	1.9258	0.999827	0.283326	44.7172
GOTERM_BP_FAT	GO:0010557~positive regulation of macromolecule biosynthetic process	4	5.97015	0.0472791	RETN, TRR, E(Y)3, PUM	51	129	7937	4.82566	1	0.432448	51.7607
SP_PIR_KEYWORDS	dna-binding	6	8.95522	0.0485645	RETN, DOM, BS, SFMBT, INO80, FTZ-F1	63	417	12980	2.96449	0.984729	0.18056	41.396
GOTERM_BP_FAT	GO:0060284~regulation of cell development	4	5.97015	0.0491035	MED, TER94, PUM, SHOT	51	131	7937	4.75198	1	0.439556	53.1326
GOTERM_BP_FAT	GO:0031290~retinal ganglion cell axon guidance	2	2.98507	0.0493209	MED, LIPRIN-ALPHA	51	8	7937	38.9069	1	0.435672	53.2936
GOTERM_MF_FAT	GO:0005085~guanyl-nucleotide exchange factor activity	3	4.47761	0.0509902	GARZ, SOS, HERC2	49	60	7918	8.07959	0.999919	0.294542	47.5154
GOTERM_MF_FAT	GO:0016879~ligase activity, forming carbon-nitrogen bonds	4	5.97015	0.0525474	CG9934, CG5604, POE, HERC2	49	140	7918	4.61691	0.99994	0.293197	48.5663
GOTERM_BP_FAT	GO:0008594~photoreceptor cell morphogenesis	2	2.98507	0.0553158	LIPRIN-ALPHA, MSN	51	9	7937	34.5839	1	0.469159	57.5356
INTERPRO	IPR017884:SANT, eukarya	2	2.98507	0.0554746	COREST, SMR	59	10	10196	34.5627	0.999997	0.924202	51.7921
GOTERM_MF_FAT	GO:0008017~microtubule binding	3	4.47761	0.0556264	COS, SHOT, STAI	49	63	7918	7.69485	0.999966	0.298996	50.5877
GOTERM_BP_FAT	GO:0045165~cell fate commitment	5	7.46269	0.0575567	BS, SOS, PUM, NEJ, SHOT	51	232	7937	3.35404	1	0.477563	59.0267
GOTERM_BP_FAT	GO:0010604~positive regulation of macromolecule metabolic process	4	5.97015	0.0597463	RETN, TRR, E(Y)3, PUM	51	142	7937	4.38387	1	0.485307	60.4364
GOTERM_MF_FAT	GO:0019899~enzyme binding	3	4.47761	0.0604056	NEB, COS, CG4030	49	66	7918	7.34508	0.999987	0.311914	53.5812
SMART	SM00249:PHD	3	4.47761	0.0628689	TRR, E(Y)3, ALH	46	44	4824	7.1502	0.99005	0.90025	49.0304
GOTERM_MF_FAT	GO:0015631~tubulin binding	3	4.47761	0.063668	COS, SHOT, STAI	49	68	7918	7.12905	0.999993	0.31749	55.5279
GOTERM_BP_FAT	GO:0048878~chemical homeostasis	3	4.47761	0.0646433	ITP-R83A, NHE3, SNF4AGAMMA	51	66	7937	7.07398	1	0.508059	63.4268
SP_PIR_KEYWORDS	ligase	4	5.97015	0.064697	U26, CG9934, CG5604, HERC2	63	193	12980	4.27009	0.996369	0.225376	51.2239
GOTERM_CC_FAT	GO:0005701~polytene chromosome chromocenter	2	2.98507	0.0649447	E(PC), E(Y)3	33	10	4786	29.0061	0.99894	0.463484	52.6733
GOTERM_BP_FAT	GO:0000280~nuclear division	4	5.97015	0.0659749	NEB, ITP-R83A, PUM, CAP-G	51	148	7937	4.20615	1	0.510095	64.2028
GOTERM_BP_FAT	GO:0048737~imaginal disc-derived appendage development	5	7.46269	0.0659955	BS, MED, COS, SHOT, ALH	51	243	7937	3.20221	1	0.504962	64.2147
GOTERM_BP_FAT	GO:0048707~instar larval or pupal morphogenesis	6	8.95522	0.0660244	BS, MED, FTZ-F1, COS, MSN, SHOT	51	347	7937	2.69096	1	0.499974	64.2313
GOTERM_BP_FAT	GO:0070647~protein modification by small protein conjugation or removal	3	4.47761	0.066371	CG9934, CG5604, HERC2	51	67	7937	6.96839	1	0.496797	64.4306
GOTERM_BP_FAT	GO:0048736~appendage development	5	7.46269	0.0684048	BS, MED, COS, SHOT, ALH	51	246	7937	3.16316	1	0.502643	65.5792
GOTERM_BP_FAT	GO:0043062~extracellular structure organization	3	4.47761	0.0698726	LIPRIN-ALPHA, UNC-104, NEJ	51	69	7937	6.76641	1	0.505364	66.3865
GOTERM_BP_FAT	GO:0009886~post-embryonic morphogenesis	6	8.95522	0.0699957	BS, MED, FTZ-F1, COS, MSN, SHOT	51	353	7937	2.64523	1	0.501138	66.4534
GOTERM_BP_FAT	GO:0007010~cytoskeleton organization	7	10.4478	0.0703102	SSP3, MICAL, SOS, TER94, RHEA, SHOT, CAP-G	51	465	7937	2.34278	1	0.49797	66.6237
GOTERM_BP_FAT	GO:0048285~organelle fission	4	5.97015	0.0713864	NEB, ITP-R83A, PUM, CAP-G	51	153	7937	4.06869	1	0.498717	67.2006
GOTERM_BP_FAT	GO:0009891~positive regulation of biosynthetic process	4	5.97015	0.0713864	RETN, TRR, E(Y)3, PUM	51	153	7937	4.06869	1	0.498717	67.2006
GOTERM_BP_FAT	GO:0031328~positive regulation of cellular biosynthetic process	4	5.97015	0.0713864	RETN, TRR, E(Y)3, PUM	51	153	7937	4.06869	1	0.498717	67.2006
GOTERM_BP_FAT	GO:0007601~visual perception	3	4.47761	0.071646	SOL, ITP-R83A, POE	51	70	7937	6.66975	1	0.495379	67.3383
KEGG_PATHWAY	dme04630:Jak-STAT signaling pathway	2	2.98507	0.0717683	SOS, NEJ	9	19	2054	24.0234	0.620219	0.620219	38.9248
GOTERM_BP_FAT	GO:0000278~mitotic cell cycle	6	8.95522	0.073406	SSP3, NEB, VFL, PUM, PTP61F, CAP-G	51	358	7937	2.60828	1	0.499515	68.258
GOTERM_BP_FAT	GO:0050953~sensory perception of light stimulus	3	4.47761	0.0734342	SOL, ITP-R83A, POE	51	71	7937	6.57581	1	0.495133	68.2725
GOTERM_BP_FAT	GO:0044093~positive regulation of molecular function	3	4.47761	0.0752368	NF1, COS, MSN	51	72	7937	6.48448	1	0.499388	69.189
GOTERM_BP_FAT	GO:0007552~metamorphosis	6	8.95522	0.0761999	BS, MED, FTZ-F1, COS, MSN, SHOT	51	362	7937	2.57946	1	0.49956	69.6684
GOTERM_CC_FAT	GO:0044427~chromosomal part	5	7.46269	0.0764953	E(PC), E(Y)3, VFL, INO80, CAP-G	33	243	4786	2.98416	0.999702	0.491568	58.7934
INTERPRO	IPR000569:HECT	2	2.98507	0.0768075	CG5604, HERC2	59	14	10196	24.6877	1	0.95072	64.002
GOTERM_CC_FAT	GO:0010369~chromocenter	2	2.98507	0.083618	E(PC), E(Y)3	33	13	4786	22.3124	0.999865	0.495981	62.1988
SP_PIR_KEYWORDS	metal-binding	8	11.9403	0.0840507	SOL, MICAL, E(Y)3, SFMBT, FTZ-F1, POE, CG4030, ALH	63	796	12980	2.07067	0.999373	0.274316	61.0297
SP_PIR_KEYWORDS	hydrolase	12	17.9104	0.0866827	SOL, TPPII, CG42321, DOM, NEB, DHC93AB, TER94, INO80, PTP61F, TREH, HDAC6, CG5794	63	1470	12980	1.68189	0.999508	0.271925	62.215
INTERPRO	IPR014778:Myb, DNA-binding	2	2.98507	0.0872957	COREST, SMR	59	16	10196	21.6017	1	0.947612	68.8943
GOTERM_BP_FAT	GO:0046578~regulation of Ras protein signal transduction	3	4.47761	0.0882401	GARZ, SOS, NF1	51	79	7937	5.9099	1	0.549215	75.1035
UP_SEQ_FEATURE	domain:Kinesin-motor	2	2.98507	0.0887925	COS, UNC-104	26	11	2975	20.8042	0.999996	0.876579	66.3825
GOTERM_BP_FAT	GO:0007049~cell cycle	8	11.9403	0.0894864	SSP3, DOM, NEB, VFL, PUM, PTP61F, SHOT, CAP-G	51	616	7937	2.02114	1	0.550033	75.6108
GOTERM_BP_FAT	GO:0048589~developmental growth	3	4.47761	0.0901499	NF1, SFMBT, POE	51	80	7937	5.83603	1	0.548408	75.877
GOTERM_BP_FAT	GO:0044087~regulation of cellular component biogenesis	3	4.47761	0.0901499	MED, TER94, PUM	51	80	7937	5.83603	1	0.548408	75.877
GOTERM_BP_FAT	GO:0016199~axon midline choice point recognition	2	2.98507	0.0905152	FRA, SHOT	51	15	7937	20.7503	1	0.545581	76.0223
GOTERM_BP_FAT	GO:0007076~mitotic chromosome condensation	2	2.98507	0.0962555	NEB, CAP-G	51	16	7937	19.4534	1	0.564542	78.2019
INTERPRO	IPR000330:SNF2-related	2	2.98507	0.0976668	DOM, INO80	59	18	10196	19.2015	1	0.945158	73.1225
INTERPRO	IPR006652:Kelch repeat type 1	2	2.98507	0.0976668	CG7466, MUSKELIN	59	18	10196	19.2015	1	0.945158	73.1225
INTERPRO	IPR015915:Kelch-type beta propeller	2	2.98507	0.0976668	CG7466, MUSKELIN	59	18	10196	19.2015	1	0.945158	73.1225
GOTERM_BP_FAT	GO:0035239~tube morphogenesis	3	4.47761	0.0979106	BS, SOS, SHOT	51	84	7937	5.55812	1	0.566757	78.7951
GOTERM_BP_FAT	GO:0010564~regulation of cell cycle process	3	4.47761	0.0979106	SOS, HERC2, NEJ	51	84	7937	5.55812	1	0.566757	78.7951

## Sheet: cluster (2)
Annotation Clusters and Functional Annotation Chart for Gene Expression Cluster #2
Annotation Cluster 1	Enrichment Score: 1.8882276134688327
Category	Term	Count	%	PValue	Genes	List Total	Pop Hits	Pop Total	Fold Enrichment	Bonferroni	Benjamini	FDR
GOTERM_MF_FAT	GO:0030554~adenyl nucleotide binding	4	40	0.00916856	CG42321, CG9674, DHC93AB, UNC-104	6	812	7918	6.50082	0.369059	0.369059	8.48923
GOTERM_MF_FAT	GO:0001883~purine nucleoside binding	4	40	0.00932966	CG42321, CG9674, DHC93AB, UNC-104	6	817	7918	6.46104	0.374168	0.208904	8.63243
GOTERM_MF_FAT	GO:0001882~nucleoside binding	4	40	0.00955815	CG42321, CG9674, DHC93AB, UNC-104	6	824	7918	6.40615	0.381344	0.147915	8.8352
GOTERM_MF_FAT	GO:0017076~purine nucleotide binding	4	40	0.0159843	CG42321, CG9674, DHC93AB, UNC-104	6	989	7918	5.33738	0.553212	0.182429	14.3752
GOTERM_MF_FAT	GO:0000166~nucleotide binding	4	40	0.0277094	CG42321, CG9674, DHC93AB, UNC-104	6	1206	7918	4.377	0.75464	0.244976	23.7115
Annotation Cluster 2	Enrichment Score: 1.3832879330288783
Category	Term	Count	%	PValue	Genes	List Total	Pop Hits	Pop Total	Fold Enrichment	Bonferroni	Benjamini	FDR
GOTERM_CC_FAT	GO:0015630~microtubule cytoskeleton	3	30	0.0118691	DHC93AB, UNC-104, SHOT	5	220	4786	13.0527	0.301069	0.301069	9.67097
GOTERM_CC_FAT	GO:0044430~cytoskeletal part	3	30	0.0198351	DHC93AB, UNC-104, SHOT	5	287	4786	10.0056	0.451755	0.259565	15.6894
GOTERM_BP_FAT	GO:0007017~microtubule-based process	3	30	0.0235467	DHC93AB, UNC-104, SHOT	6	406	7937	9.77463	0.977375	0.977375	24.98
GOTERM_CC_FAT	GO:0005856~cytoskeleton	3	30	0.029141	DHC93AB, UNC-104, SHOT	5	351	4786	8.1812	0.588202	0.25602	22.2697
GOTERM_CC_FAT	GO:0043228~non-membrane-bounded organelle	3	30	0.176195	DHC93AB, UNC-104, SHOT	5	943	4786	3.04517	0.997016	0.766286	80.8152
GOTERM_CC_FAT	GO:0043232~intracellular non-membrane-bounded organelle	3	30	0.176195	DHC93AB, UNC-104, SHOT	5	943	4786	3.04517	0.997016	0.766286	80.8152
Annotation Cluster 3	Enrichment Score: 1.080171879943684
Category	Term	Count	%	PValue	Genes	List Total	Pop Hits	Pop Total	Fold Enrichment	Bonferroni	Benjamini	FDR
SP_PIR_KEYWORDS	atp-binding	3	30	0.0591564	CG42321, DHC93AB, UNC-104	10	585	12980	6.65641	0.686071	0.686071	36.6818
GOTERM_MF_FAT	GO:0005524~ATP binding	3	30	0.0734908	CG42321, DHC93AB, UNC-104	6	748	7918	5.29278	0.977997	0.470644	52.058
GOTERM_MF_FAT	GO:0032559~adenyl ribonucleotide binding	3	30	0.0738455	CG42321, DHC93AB, UNC-104	6	750	7918	5.27867	0.978414	0.421871	52.2345
SP_PIR_KEYWORDS	nucleotide-binding	3	30	0.0901546	CG42321, DHC93AB, UNC-104	10	743	12980	5.24092	0.833894	0.592439	50.741
GOTERM_MF_FAT	GO:0032553~ribonucleotide binding	3	30	0.106834	CG42321, DHC93AB, UNC-104	6	923	7918	4.28927	0.99648	0.506457	66.3174
GOTERM_MF_FAT	GO:0032555~purine ribonucleotide binding	3	30	0.106834	CG42321, DHC93AB, UNC-104	6	923	7918	4.28927	0.99648	0.506457	66.3174
Annotation Cluster 4	Enrichment Score: 0.5135466082974787
Category	Term	Count	%	PValue	Genes	List Total	Pop Hits	Pop Total	Fold Enrichment	Bonferroni	Benjamini	FDR
GOTERM_MF_FAT	GO:0046872~metal ion binding	3	30	0.297788	CG42321, CG9674, SHOT	6	1718	7918	2.30442	1	0.859704	96.679
GOTERM_MF_FAT	GO:0043169~cation binding	3	30	0.30992	CG42321, CG9674, SHOT	6	1764	7918	2.24433	1	0.843506	97.1922
GOTERM_MF_FAT	GO:0043167~ion binding	3	30	0.312035	CG42321, CG9674, SHOT	6	1772	7918	2.2342	1	0.817331	97.2739
Functional Annotation Chart
Category	Term	Count	%	PValue	Genes	List Total	Pop Hits	Pop Total	Fold Enrichment	Bonferroni	Benjamini	FDR
GOTERM_MF_FAT	GO:0030554~adenyl nucleotide binding	4	40	0.00916856	CG42321, CG9674, DHC93AB, UNC-104	6	812	7918	6.50082	0.369059	0.369059	8.48923
GOTERM_MF_FAT	GO:0001883~purine nucleoside binding	4	40	0.00932966	CG42321, CG9674, DHC93AB, UNC-104	6	817	7918	6.46104	0.374168	0.208904	8.63243
GOTERM_MF_FAT	GO:0001882~nucleoside binding	4	40	0.00955815	CG42321, CG9674, DHC93AB, UNC-104	6	824	7918	6.40615	0.381344	0.147915	8.8352
GOTERM_CC_FAT	GO:0015630~microtubule cytoskeleton	3	30	0.0118691	DHC93AB, UNC-104, SHOT	5	220	4786	13.0527	0.301069	0.301069	9.67097
GOTERM_MF_FAT	GO:0017076~purine nucleotide binding	4	40	0.0159843	CG42321, CG9674, DHC93AB, UNC-104	6	989	7918	5.33738	0.553212	0.182429	14.3752
COG_ONTOLOGY	Cytoskeleton	2	20	0.017785	DHC93AB, SHOT	2	22	1237	56.2273	0.0352536	0.0352536	3.97018
GOTERM_CC_FAT	GO:0044430~cytoskeletal part	3	30	0.0198351	DHC93AB, UNC-104, SHOT	5	287	4786	10.0056	0.451755	0.259565	15.6894
GOTERM_BP_FAT	GO:0007017~microtubule-based process	3	30	0.0235467	DHC93AB, UNC-104, SHOT	6	406	7937	9.77463	0.977375	0.977375	24.98
GOTERM_MF_FAT	GO:0000166~nucleotide binding	4	40	0.0277094	CG42321, CG9674, DHC93AB, UNC-104	6	1206	7918	4.377	0.75464	0.244976	23.7115
GOTERM_CC_FAT	GO:0005856~cytoskeleton	3	30	0.029141	DHC93AB, UNC-104, SHOT	5	351	4786	8.1812	0.588202	0.25602	22.2697
GOTERM_MF_FAT	GO:0003777~microtubule motor activity	2	20	0.0348745	DHC93AB, UNC-104	6	56	7918	47.131	0.830492	0.256071	28.9572
GOTERM_BP_FAT	GO:0060538~skeletal muscle organ development	2	20	0.0354045	UNC-104, SHOT	6	57	7937	46.4152	0.996757	0.943056	35.26
GOTERM_MF_FAT	GO:0003774~motor activity	2	20	0.0543615	DHC93AB, UNC-104	6	88	7918	29.9924	0.93887	0.329177	41.6288
SP_PIR_KEYWORDS	atp-binding	3	30	0.0591564	CG42321, DHC93AB, UNC-104	10	585	12980	6.65641	0.686071	0.686071	36.6818
GOTERM_BP_FAT	GO:0007018~microtubule-based movement	2	20	0.063837	DHC93AB, UNC-104	6	104	7937	25.4391	0.999972	0.969687	54.8723
GOTERM_MF_FAT	GO:0005524~ATP binding	3	30	0.0734908	CG42321, DHC93AB, UNC-104	6	748	7918	5.29278	0.977997	0.379401	52.058
GOTERM_MF_FAT	GO:0032559~adenyl ribonucleotide binding	3	30	0.0738455	CG42321, DHC93AB, UNC-104	6	750	7918	5.27867	0.978414	0.347008	52.2345
GOTERM_CC_FAT	GO:0005874~microtubule	2	20	0.0778757	UNC-104, SHOT	5	96	4786	19.9417	0.912162	0.455597	49.8743
GOTERM_BP_FAT	GO:0007517~muscle organ development	2	20	0.0851583	UNC-104, SHOT	6	140	7937	18.8976	0.999999	0.970926	65.8212
SP_PIR_KEYWORDS	nucleotide-binding	3	30	0.0901546	CG42321, DHC93AB, UNC-104	10	743	12980	5.24092	0.833894	0.592439	50.741
GOTERM_CC_FAT	GO:0005875~microtubule associated complex	2	20	0.0927327	DHC93AB, UNC-104	5	115	4786	16.647	0.946042	0.442286	56.3514

## Sheet: cluster (3)
Annotation Clusters and Functional Annotation Chart for Gene Expression Cluster #3
0 Cluster(s)
Functional Annotation Chart
Category	Term	Count	%	PValue	Genes	List Total	Pop Hits	Pop Total	Fold Enrichment	Bonferroni	Benjamini	FDR
SP_PIR_KEYWORDS	ligase	2	40	0.0581693	U26, CG9934	5	193	12980	26.9016	0.679754	0.679754	36.1823
GOTERM_BP_FAT	GO:0019941~modification-dependent protein catabolic process	2	40	0.0625353	CG9934, TER94	4	169	7937	23.4822	0.933609	0.933609	44.9898
GOTERM_BP_FAT	GO:0043632~modification-dependent macromolecule catabolic process	2	40	0.0628973	CG9934, TER94	4	170	7937	23.3441	0.934678	0.744418	45.1861
UP_SEQ_FEATURE	nucleotide phosphate-binding region:ATP	2	40	0.0658824	U26, TER94	2	196	2975	15.1786	0.288774	0.288774	25.6511
GOTERM_BP_FAT	GO:0051603~proteolysis involved in cellular protein catabolic process	2	40	0.0675955	CG9934, TER94	4	183	7937	21.6858	0.947109	0.624629	47.6774
GOTERM_BP_FAT	GO:0044257~cellular protein catabolic process	2	40	0.0675955	CG9934, TER94	4	183	7937	21.6858	0.947109	0.624629	47.6774
GOTERM_BP_FAT	GO:0030163~protein catabolic process	2	40	0.0737155	CG9934, TER94	4	200	7937	19.8425	0.959889	0.552476	50.7711
GOTERM_BP_FAT	GO:0044265~cellular macromolecule catabolic process	2	40	0.0826668	CG9934, TER94	4	225	7937	17.6378	0.973323	0.515573	55.0024

## Sheet: cluster (4)
Annotation Clusters and Functional Annotation Chart for Gene Expression Cluster #4
Annotation Cluster 1	Enrichment Score: 4.6858754347176825
Category	Term	Count	%	PValue	Genes	List Total	Pop Hits	Pop Total	Fold Enrichment	Bonferroni	Benjamini	FDR
GOTERM_MF_FAT	GO:0005261~cation channel activity	5	35.7143	5.57586e-06	SLO, BRP, NACRALPHA-30D, EAG, PARA	10	118	7918	33.5508	0.000356792	0.000356792	0.00566439
GOTERM_MF_FAT	GO:0046873~metal ion transmembrane transporter activity	5	35.7143	1.44824e-05	SLO, BRP, NACRALPHA-30D, EAG, PARA	10	150	7918	26.3933	0.000926453	0.000463334	0.0147118
GOTERM_MF_FAT	GO:0005216~ion channel activity	5	35.7143	2.6643e-05	SLO, BRP, NACRALPHA-30D, EAG, PARA	10	175	7918	22.6229	0.00170372	0.000568231	0.0270635
GOTERM_MF_FAT	GO:0022838~substrate specific channel activity	5	35.7143	2.97733e-05	SLO, BRP, NACRALPHA-30D, EAG, PARA	10	180	7918	21.9944	0.0019037	0.000476266	0.0302427
GOTERM_MF_FAT	GO:0015267~channel activity	5	35.7143	3.46013e-05	SLO, BRP, NACRALPHA-30D, EAG, PARA	10	187	7918	21.1711	0.00221207	0.000442806	0.035146
GOTERM_MF_FAT	GO:0022803~passive transmembrane transporter activity	5	35.7143	3.46013e-05	SLO, BRP, NACRALPHA-30D, EAG, PARA	10	187	7918	21.1711	0.00221207	0.000442806	0.035146
Annotation Cluster 2	Enrichment Score: 3.1181114362766196
Category	Term	Count	%	PValue	Genes	List Total	Pop Hits	Pop Total	Fold Enrichment	Bonferroni	Benjamini	FDR
GOTERM_CC_FAT	GO:0005887~integral to plasma membrane	5	35.7143	0.000304076	SLO, NACRALPHA-30D, EAG, PARA, DSCAM	10	198	4786	12.0859	0.0108887	0.00545925	0.270888
GOTERM_CC_FAT	GO:0031226~intrinsic to plasma membrane	5	35.7143	0.000322243	SLO, NACRALPHA-30D, EAG, PARA, DSCAM	10	201	4786	11.9055	0.0115356	0.00386007	0.287051
GOTERM_CC_FAT	GO:0044459~plasma membrane part	5	35.7143	0.00451335	SLO, NACRALPHA-30D, EAG, PARA, DSCAM	10	405	4786	5.90864	0.15028	0.0267764	3.95439
Annotation Cluster 3	Enrichment Score: 3.101731250017396
Category	Term	Count	%	PValue	Genes	List Total	Pop Hits	Pop Total	Fold Enrichment	Bonferroni	Benjamini	FDR
GOTERM_CC_FAT	GO:0034702~ion channel complex	4	28.5714	9.70725e-05	SLO, NACRALPHA-30D, EAG, PARA	10	52	4786	36.8154	0.00348868	0.00348868	0.0865484
SP_PIR_KEYWORDS	ionic channel	4	28.5714	0.000191128	SLO, NACRALPHA-30D, EAG, PARA	14	117	12980	31.6972	0.00799602	0.00400603	0.176749
GOTERM_MF_FAT	GO:0022836~gated channel activity	4	28.5714	0.000241352	SLO, NACRALPHA-30D, EAG, PARA	10	116	7918	27.3034	0.0153297	0.00257142	0.244919
SP_PIR_KEYWORDS	ion transport	4	28.5714	0.000699251	SLO, NACRALPHA-30D, EAG, PARA	14	182	12980	20.3768	0.0289514	0.00731779	0.645291
GOTERM_BP_FAT	GO:0006811~ion transport	4	28.5714	0.00783948	SLO, NACRALPHA-30D, EAG, PARA	11	346	7937	8.34157	0.791164	0.791164	9.38641
SP_PIR_KEYWORDS	transport	4	28.5714	0.00999127	SLO, NACRALPHA-30D, EAG, PARA	14	465	12980	7.97542	0.344098	0.0513525	8.87464
Annotation Cluster 4	Enrichment Score: 2.6741848459715927
Category	Term	Count	%	PValue	Genes	List Total	Pop Hits	Pop Total	Fold Enrichment	Bonferroni	Benjamini	FDR
SP_PIR_KEYWORDS	voltage-gated channel	3	21.4286	9.65177e-05	SLO, EAG, PARA	14	15	12980	185.429	0.00404573	0.00404573	0.0892914
INTERPRO	IPR005821:Ion transport	3	21.4286	0.000582581	SLO, EAG, PARA	12	34	10196	74.9706	0.0309786	0.0309786	0.569268
GOTERM_MF_FAT	GO:0022843~voltage-gated cation channel activity	3	21.4286	0.000920404	SLO, EAG, PARA	10	41	7918	57.9366	0.05723	0.00838365	0.93111
GOTERM_CC_FAT	GO:0034703~cation channel complex	3	21.4286	0.00115863	SLO, EAG, PARA	10	28	4786	51.2786	0.040876	0.00831223	1.02869
GOTERM_MF_FAT	GO:0031420~alkali metal ion binding	3	21.4286	0.0012609	SLO, EAG, PARA	10	48	7918	49.4875	0.0775741	0.0100428	1.27358
GOTERM_MF_FAT	GO:0005244~voltage-gated ion channel activity	3	21.4286	0.00136771	SLO, EAG, PARA	10	50	7918	47.508	0.0838666	0.00968538	1.38079
GOTERM_MF_FAT	GO:0022832~voltage-gated channel activity	3	21.4286	0.00136771	SLO, EAG, PARA	10	50	7918	47.508	0.0838666	0.00968538	1.38079
GOTERM_BP_FAT	GO:0030001~metal ion transport	3	21.4286	0.0173242	SLO, EAG, PARA	11	165	7937	13.119	0.969122	0.82428	19.6569
GOTERM_BP_FAT	GO:0015672~monovalent inorganic cation transport	3	21.4286	0.0193637	SLO, EAG, PARA	11	175	7937	12.3694	0.979579	0.726665	21.7204
GOTERM_BP_FAT	GO:0006812~cation transport	3	21.4286	0.0381907	SLO, EAG, PARA	11	252	7937	8.58983	0.999569	0.855896	38.5939
Annotation Cluster 5	Enrichment Score: 2.0046899839948704
Category	Term	Count	%	PValue	Genes	List Total	Pop Hits	Pop Total	Fold Enrichment	Bonferroni	Benjamini	FDR
SP_PIR_KEYWORDS	transmembrane	6	42.8571	0.00242904	SLO, NACRALPHA-30D, CG4341, PTP99A, EAG, PARA	14	1039	12980	5.35405	0.0971001	0.0202215	2.22566
GOTERM_CC_FAT	GO:0016021~integral to membrane	7	50	0.019171	SLO, NACRALPHA-30D, CG4341, PTP99A, EAG, PARA, DSCAM	10	1360	4786	2.46338	0.501851	0.094756	15.8569
GOTERM_CC_FAT	GO:0031224~intrinsic to membrane	7	50	0.0207899	SLO, NACRALPHA-30D, CG4341, PTP99A, EAG, PARA, DSCAM	10	1382	4786	2.42417	0.530612	0.0902093	17.0876
Annotation Cluster 6	Enrichment Score: 0.7524154152513259
Category	Term	Count	%	PValue	Genes	List Total	Pop Hits	Pop Total	Fold Enrichment	Bonferroni	Benjamini	FDR
SP_PIR_KEYWORDS	developmental protein	3	21.4286	0.099561	KN, MAM, EAG	14	540	12980	5.15079	0.98778	0.356264	62.1143
GOTERM_BP_FAT	GO:0006355~regulation of transcription, DNA-dependent	3	21.4286	0.177184	KN, MAM, EAG	11	612	7937	3.53699	1	0.998448	91.3048
GOTERM_BP_FAT	GO:0051252~regulation of RNA metabolic process	3	21.4286	0.208057	KN, MAM, EAG	11	678	7937	3.19268	1	0.998682	94.6139
GOTERM_BP_FAT	GO:0045449~regulation of transcription	3	21.4286	0.266466	KN, MAM, EAG	11	799	7937	2.70918	1	0.999551	97.9367
Annotation Cluster 7	Enrichment Score: 0.49633328377324004
Category	Term	Count	%	PValue	Genes	List Total	Pop Hits	Pop Total	Fold Enrichment	Bonferroni	Benjamini	FDR
GOTERM_MF_FAT	GO:0046872~metal ion binding	4	28.5714	0.307447	SLO, KN, EAG, PARA	10	1718	7918	1.84354	1	0.904742	97.6058
GOTERM_MF_FAT	GO:0043169~cation binding	4	28.5714	0.323408	SLO, KN, EAG, PARA	10	1764	7918	1.79546	1	0.897006	98.1108
GOTERM_MF_FAT	GO:0043167~ion binding	4	28.5714	0.326197	SLO, KN, EAG, PARA	10	1772	7918	1.78736	1	0.878238	98.1884
Functional Annotation Chart
Category	Term	Count	%	PValue	Genes	List Total	Pop Hits	Pop Total	Fold Enrichment	Bonferroni	Benjamini	FDR
GOTERM_MF_FAT	GO:0005261~cation channel activity	5	35.7143	5.57586e-06	SLO, BRP, NACRALPHA-30D, EAG, PARA	10	118	7918	33.5508	0.000356792	0.000356792	0.00566439
GOTERM_MF_FAT	GO:0046873~metal ion transmembrane transporter activity	5	35.7143	1.44824e-05	SLO, BRP, NACRALPHA-30D, EAG, PARA	10	150	7918	26.3933	0.000926453	0.000463334	0.0147118
GOTERM_MF_FAT	GO:0005216~ion channel activity	5	35.7143	2.6643e-05	SLO, BRP, NACRALPHA-30D, EAG, PARA	10	175	7918	22.6229	0.00170372	0.000568231	0.0270635
GOTERM_MF_FAT	GO:0022838~substrate specific channel activity	5	35.7143	2.97733e-05	SLO, BRP, NACRALPHA-30D, EAG, PARA	10	180	7918	21.9944	0.0019037	0.000476266	0.0302427
GOTERM_MF_FAT	GO:0015267~channel activity	5	35.7143	3.46013e-05	SLO, BRP, NACRALPHA-30D, EAG, PARA	10	187	7918	21.1711	0.00221207	0.000442806	0.035146
GOTERM_MF_FAT	GO:0022803~passive transmembrane transporter activity	5	35.7143	3.46013e-05	SLO, BRP, NACRALPHA-30D, EAG, PARA	10	187	7918	21.1711	0.00221207	0.000442806	0.035146
SP_PIR_KEYWORDS	voltage-gated channel	3	21.4286	9.65177e-05	SLO, EAG, PARA	14	15	12980	185.429	0.00404573	0.00404573	0.0892914
GOTERM_CC_FAT	GO:0034702~ion channel complex	4	28.5714	9.70725e-05	SLO, NACRALPHA-30D, EAG, PARA	10	52	4786	36.8154	0.00348868	0.00348868	0.0865484
SP_PIR_KEYWORDS	ionic channel	4	28.5714	0.000191128	SLO, NACRALPHA-30D, EAG, PARA	14	117	12980	31.6972	0.00799602	0.00400603	0.176749
GOTERM_MF_FAT	GO:0022836~gated channel activity	4	28.5714	0.000241352	SLO, NACRALPHA-30D, EAG, PARA	10	116	7918	27.3034	0.0153297	0.00257142	0.244919
GOTERM_CC_FAT	GO:0005887~integral to plasma membrane	5	35.7143	0.000304076	SLO, NACRALPHA-30D, EAG, PARA, DSCAM	10	198	4786	12.0859	0.0108887	0.00545925	0.270888
GOTERM_CC_FAT	GO:0031226~intrinsic to plasma membrane	5	35.7143	0.000322243	SLO, NACRALPHA-30D, EAG, PARA, DSCAM	10	201	4786	11.9055	0.0115356	0.00386007	0.287051
SP_PIR_KEYWORDS	membrane	7	50	0.000450284	SLO, TEN-A, NACRALPHA-30D, CG4341, PTP99A, EAG, PARA	14	1139	12980	5.69798	0.0187384	0.00628555	0.415963
INTERPRO	IPR005821:Ion transport	3	21.4286	0.000582581	SLO, EAG, PARA	12	34	10196	74.9706	0.0309786	0.0309786	0.569268
SP_PIR_KEYWORDS	ion transport	4	28.5714	0.000699251	SLO, NACRALPHA-30D, EAG, PARA	14	182	12980	20.3768	0.0289514	0.00731779	0.645291
GOTERM_MF_FAT	GO:0022843~voltage-gated cation channel activity	3	21.4286	0.000920404	SLO, EAG, PARA	10	41	7918	57.9366	0.05723	0.00838365	0.93111
GOTERM_CC_FAT	GO:0005886~plasma membrane	7	50	0.000997881	SLO, TEN-A, NACRALPHA-30D, PTP99A, EAG, PARA, DSCAM	10	781	4786	4.28963	0.0353034	0.00894516	0.886529
GOTERM_CC_FAT	GO:0034703~cation channel complex	3	21.4286	0.00115863	SLO, EAG, PARA	10	28	4786	51.2786	0.040876	0.00831223	1.02869
GOTERM_MF_FAT	GO:0031420~alkali metal ion binding	3	21.4286	0.0012609	SLO, EAG, PARA	10	48	7918	49.4875	0.0775741	0.0100428	1.27358
GOTERM_MF_FAT	GO:0005244~voltage-gated ion channel activity	3	21.4286	0.00136771	SLO, EAG, PARA	10	50	7918	47.508	0.0838666	0.00968538	1.38079
GOTERM_MF_FAT	GO:0022832~voltage-gated channel activity	3	21.4286	0.00136771	SLO, EAG, PARA	10	50	7918	47.508	0.0838666	0.00968538	1.38079
SP_PIR_KEYWORDS	transmembrane	6	42.8571	0.00242904	SLO, NACRALPHA-30D, CG4341, PTP99A, EAG, PARA	14	1039	12980	5.35405	0.0971001	0.0202215	2.22566
SP_PIR_KEYWORDS	alternative splicing	5	35.7143	0.00254767	SLO, KN, MAM, PTP99A, PARA	14	616	12980	7.52551	0.101599	0.017698	2.33322
GOTERM_CC_FAT	GO:0044459~plasma membrane part	5	35.7143	0.00451335	SLO, NACRALPHA-30D, EAG, PARA, DSCAM	10	405	4786	5.90864	0.15028	0.0267764	3.95439
INTERPRO	IPR013032:EGF-like region, conserved site	3	21.4286	0.00484848	KN, TEN-A, CG5267	12	99	10196	25.7475	0.230839	0.122982	4.64981
GOTERM_BP_FAT	GO:0006811~ion transport	4	28.5714	0.00783948	SLO, NACRALPHA-30D, EAG, PARA	11	346	7937	8.34157	0.791164	0.791164	9.38641
SP_PIR_KEYWORDS	potassium channel	2	14.2857	0.00798644	SLO, EAG	14	8	12980	231.786	0.285932	0.046972	7.15244
SP_PIR_KEYWORDS	glycoprotein	4	28.5714	0.00832029	CG4341, PTP99A, EAG, PARA	14	435	12980	8.52545	0.295956	0.0429161	7.44122
SP_PIR_KEYWORDS	transport	4	28.5714	0.00999127	SLO, NACRALPHA-30D, EAG, PARA	14	465	12980	7.97542	0.344098	0.0457794	8.87464
UP_SEQ_FEATURE	transmembrane region	5	35.7143	0.014884	SLO, CG4341, PTP99A, EAG, PARA	7	575	2975	3.69565	0.707609	0.707609	14.803
SP_PIR_KEYWORDS	potassium transport	2	14.2857	0.0169008	SLO, EAG	14	17	12980	109.076	0.511248	0.0690875	14.594
GOTERM_BP_FAT	GO:0030001~metal ion transport	3	21.4286	0.0173242	SLO, EAG, PARA	11	165	7937	13.119	0.969122	0.82428	19.6569
UP_SEQ_FEATURE	splice variant	5	35.7143	0.0178007	SLO, KN, MAM, PTP99A, PARA	7	604	2975	3.51821	0.770718	0.521166	17.4594
GOTERM_CC_FAT	GO:0016021~integral to membrane	7	50	0.019171	SLO, NACRALPHA-30D, CG4341, PTP99A, EAG, PARA, DSCAM	10	1360	4786	2.46338	0.501851	0.094756	15.8569
GOTERM_BP_FAT	GO:0015672~monovalent inorganic cation transport	3	21.4286	0.0193637	SLO, EAG, PARA	11	175	7937	12.3694	0.979579	0.726665	21.7204
SP_PIR_KEYWORDS	potassium	2	14.2857	0.0198558	SLO, EAG	14	20	12980	92.7143	0.569295	0.0737172	16.9406
GOTERM_CC_FAT	GO:0031224~intrinsic to membrane	7	50	0.0207899	SLO, NACRALPHA-30D, CG4341, PTP99A, EAG, PARA, DSCAM	10	1382	4786	2.42417	0.530612	0.0902093	17.0876
GOTERM_CC_FAT	GO:0043025~cell soma	2	14.2857	0.0242024	SLO, DSCAM	10	13	4786	73.6308	0.586047	0.0933514	19.6295
GOTERM_MF_FAT	GO:0030955~potassium ion binding	2	14.2857	0.028074	SLO, EAG	10	25	7918	63.344	0.838369	0.166602	25.1201
GOTERM_MF_FAT	GO:0005249~voltage-gated potassium channel activity	2	14.2857	0.0325002	SLO, EAG	10	29	7918	54.6069	0.879314	0.174886	28.5131
GOTERM_CC_FAT	GO:0008076~voltage-gated potassium channel complex	2	14.2857	0.035196	SLO, EAG	10	19	4786	50.3789	0.7247	0.121017	27.3546
GOTERM_CC_FAT	GO:0034705~potassium channel complex	2	14.2857	0.035196	SLO, EAG	10	19	4786	50.3789	0.7247	0.121017	27.3546
GOTERM_BP_FAT	GO:0048588~developmental cell growth	2	14.2857	0.0371819	EAG, DSCAM	11	30	7937	48.103	0.999469	0.848181	37.7824
GOTERM_MF_FAT	GO:0005267~potassium channel activity	2	14.2857	0.0380078	SLO, EAG	10	34	7918	46.5765	0.916251	0.186705	32.5411
GOTERM_BP_FAT	GO:0006812~cation transport	3	21.4286	0.0381907	SLO, EAG, PARA	11	252	7937	8.58983	0.999569	0.787704	38.5939
UP_SEQ_FEATURE	glycosylation site:N-linked (GlcNAc...)	4	28.5714	0.0399206	CG4341, PTP99A, EAG, PARA	7	419	2975	4.05728	0.964585	0.671606	35.288
GOTERM_BP_FAT	GO:0044057~regulation of system process	2	14.2857	0.0420443	BRP, EAG	11	34	7937	42.4439	0.999806	0.759403	41.605
SP_PIR_KEYWORDS	phosphoprotein	4	28.5714	0.0439499	SLO, PTP99A, EAG, PARA	14	815	12980	4.55039	0.848578	0.145559	34.0296
INTERPRO	IPR008957:Fibronectin, type III-like fold	2	14.2857	0.0495772	PTP99A, DSCAM	12	47	10196	36.156	0.935804	0.599592	39.2339
GOTERM_BP_FAT	GO:0006813~potassium ion transport	2	14.2857	0.052904	SLO, EAG	11	43	7937	33.5603	0.99998	0.786737	49.3749
GOTERM_BP_FAT	GO:0016049~cell growth	2	14.2857	0.0588892	EAG, DSCAM	11	48	7937	30.0644	0.999994	0.77904	53.2388
GOTERM_BP_FAT	GO:0008038~neuron recognition	2	14.2857	0.0600821	PTP99A, DSCAM	11	49	7937	29.4508	0.999996	0.74591	53.9758
GOTERM_BP_FAT	GO:0008037~cell recognition	2	14.2857	0.0612737	PTP99A, DSCAM	11	50	7937	28.8618	0.999997	0.715864	54.7012
SMART	SM00060:FN3	2	14.2857	0.0646241	PTP99A, DSCAM	6	64	4824	25.125	0.520435	0.520435	34.0433
INTERPRO	IPR003961:Fibronectin, type III	2	14.2857	0.0669518	PTP99A, DSCAM	12	64	10196	26.5521	0.976296	0.607621	49.2818
SP_PIR_KEYWORDS	neurogenesis	2	14.2857	0.0697903	MAM, EAG	14	72	12980	25.754	0.952093	0.208425	48.8063
SP_PIR_KEYWORDS	transmembrane protein	2	14.2857	0.0707271	PTP99A, EAG	14	73	12980	25.4012	0.954078	0.197528	49.2815
GOTERM_BP_FAT	GO:0007619~courtship behavior	2	14.2857	0.0742916	SLO, EAG	11	61	7937	23.6572	1	0.75255	61.9694
GOTERM_CC_FAT	GO:0043005~neuron projection	2	14.2857	0.0798273	SLO, DSCAM	10	44	4786	21.7545	0.949962	0.238352	52.3853
GOTERM_BP_FAT	GO:0007617~mating behavior	2	14.2857	0.0883075	SLO, EAG	11	73	7937	19.7684	1	0.78415	68.5838
GOTERM_BP_FAT	GO:0051705~behavioral interaction between organisms	2	14.2857	0.0894668	SLO, EAG	11	74	7937	19.5012	1	0.761816	69.0804
GOTERM_BP_FAT	GO:0008361~regulation of cell size	2	14.2857	0.0906248	EAG, DSCAM	11	75	7937	19.2412	1	0.740843	69.5693
GOTERM_BP_FAT	GO:0048589~developmental growth	2	14.2857	0.096395	EAG, DSCAM	11	80	7937	18.0386	1	0.739395	71.901
SMART	SM00409:IG	2	14.2857	0.0966147	PTP99A, DSCAM	6	97	4824	16.5773	0.672958	0.428124	46.8978
GOTERM_BP_FAT	GO:0007610~behavior	3	21.4286	0.0984047	SLO, BRP, EAG	11	429	7937	5.04577	1	0.724287	72.6737
SP_PIR_KEYWORDS	developmental protein	3	21.4286	0.099561	KN, MAM, EAG	14	540	12980	5.15079	0.98778	0.254458	62.1143
INTERPRO	IPR003599:Immunoglobulin subtype	2	14.2857	0.0998571	PTP99A, DSCAM	12	97	10196	17.5189	0.996589	0.678956	64.3212

## Sheet: cluster (5)
Annotation Clusters and Functional Annotation Chart for Gene Expression Cluster #5
0 Cluster(s)
Functional Annotation Chart
0 chart records

## Sheet: cluster (6)
Annotation Clusters and Functional Annotation Chart for Gene Expression Cluster #6
Annotation Cluster 1	Enrichment Score: 6.480788982783753
Category	Term	Count	%	PValue	Genes	List Total	Pop Hits	Pop Total	Fold Enrichment	Bonferroni	Benjamini	FDR
SP_PIR_KEYWORDS	transcription regulation	8	44.4444	1.79946e-07	EIP75B, OAZ, PDM2, RN, UNC-4, DSF, BAB1, HIW	17	387	12980	15.7836	5.03849e-06	5.03849e-06	0.000150537
SP_PIR_KEYWORDS	Transcription	8	44.4444	1.9983e-07	EIP75B, OAZ, PDM2, RN, UNC-4, DSF, BAB1, HIW	17	393	12980	15.5426	5.59521e-06	1.86507e-06	0.00016717
GOTERM_BP_FAT	GO:0006350~transcription	9	50	1.00422e-06	EIP75B, OAZ, PDM2, RN, UNC-4, DSF, BAB1, DAC, HIW	17	459	7937	9.15456	0.00025504	0.000127528	0.00130783
Annotation Cluster 2	Enrichment Score: 3.4706081622920104
Category	Term	Count	%	PValue	Genes	List Total	Pop Hits	Pop Total	Fold Enrichment	Bonferroni	Benjamini	FDR
GOTERM_MF_FAT	GO:0043565~sequence-specific DNA binding	6	33.3333	3.19935e-05	B-H2, EIP75B, PDM2, UNC-4, DSF, DVE	15	230	7918	13.7704	0.00140675	0.000351872	0.0299283
GOTERM_BP_FAT	GO:0006355~regulation of transcription, DNA-dependent	7	38.8889	0.000839431	B-H2, EIP75B, PDM2, UNC-4, DSF, RUNXA, DVE	17	612	7937	5.34016	0.19209	0.0234219	1.08772
GOTERM_BP_FAT	GO:0051252~regulation of RNA metabolic process	7	38.8889	0.00144254	B-H2, EIP75B, PDM2, UNC-4, DSF, RUNXA, DVE	17	678	7937	4.82032	0.306962	0.0327842	1.86247
Annotation Cluster 3	Enrichment Score: 3.174326507226236
Category	Term	Count	%	PValue	Genes	List Total	Pop Hits	Pop Total	Fold Enrichment	Bonferroni	Benjamini	FDR
SP_PIR_KEYWORDS	Homeobox	4	22.2222	0.000259387	B-H2, PDM2, UNC-4, DVE	17	104	12980	29.3665	0.00723746	0.0014517	0.216787
INTERPRO	IPR001356:Homeobox	4	22.2222	0.000495192	B-H2, PDM2, UNC-4, DVE	17	102	10196	23.5202	0.0254275	0.0254275	0.480074
INTERPRO	IPR012287:Homeodomain-related	4	22.2222	0.000554263	B-H2, PDM2, UNC-4, DVE	17	106	10196	22.6326	0.0284181	0.0143114	0.537204
SMART	SM00389:HOX	4	22.2222	0.00282004	B-H2, PDM2, UNC-4, DVE	15	102	4824	12.6118	0.0441788	0.0441788	1.98546
Annotation Cluster 4	Enrichment Score: 2.8208721902085365
Category	Term	Count	%	PValue	Genes	List Total	Pop Hits	Pop Total	Fold Enrichment	Bonferroni	Benjamini	FDR
GOTERM_BP_FAT	GO:0009791~post-embryonic development	7	38.8889	0.000129261	B-H2, EIP75B, SNS, RN, DVE, BAB1, DAC	17	434	7937	7.53036	0.0323012	0.0108851	0.168211
GOTERM_BP_FAT	GO:0035218~leg disc development	4	22.2222	0.00013197	B-H2, RN, BAB1, DAC	17	51	7937	36.6182	0.0329669	0.00834563	0.171733
GOTERM_BP_FAT	GO:0048569~post-embryonic organ development	6	33.3333	0.000220496	B-H2, SNS, RN, DVE, BAB1, DAC	17	297	7937	9.43197	0.0544724	0.0111399	0.286781
GOTERM_BP_FAT	GO:0048707~instar larval or pupal morphogenesis	6	33.3333	0.000454666	B-H2, EIP75B, RN, DVE, BAB1, DAC	17	347	7937	8.07289	0.10909	0.0190678	0.590514
GOTERM_BP_FAT	GO:0009886~post-embryonic morphogenesis	6	33.3333	0.000492088	B-H2, EIP75B, RN, DVE, BAB1, DAC	17	353	7937	7.93568	0.117522	0.0177016	0.638974
GOTERM_BP_FAT	GO:0007552~metamorphosis	6	33.3333	0.000552565	B-H2, EIP75B, RN, DVE, BAB1, DAC	17	362	7937	7.73838	0.130981	0.0173957	0.717241
GOTERM_BP_FAT	GO:0002165~instar larval or pupal development	6	33.3333	0.00106516	B-H2, EIP75B, RN, DVE, BAB1, DAC	17	418	7937	6.70166	0.237151	0.0267065	1.37836
GOTERM_BP_FAT	GO:0007560~imaginal disc morphogenesis	5	27.7778	0.00207733	B-H2, RN, DVE, BAB1, DAC	17	284	7937	8.21976	0.410329	0.0430613	2.67186
GOTERM_BP_FAT	GO:0048563~post-embryonic organ morphogenesis	5	27.7778	0.00207733	B-H2, RN, DVE, BAB1, DAC	17	284	7937	8.21976	0.410329	0.0430613	2.67186
GOTERM_BP_FAT	GO:0007444~imaginal disc development	5	27.7778	0.00791042	B-H2, RN, DVE, BAB1, DAC	17	412	7937	5.66605	0.866977	0.118453	9.8261
GOTERM_BP_FAT	GO:0035114~imaginal disc-derived appendage morphogenesis	4	22.2222	0.011294	RN, DVE, BAB1, DAC	17	239	7937	7.81393	0.944146	0.156087	13.7503
GOTERM_BP_FAT	GO:0035107~appendage morphogenesis	4	22.2222	0.0116832	RN, DVE, BAB1, DAC	17	242	7937	7.71706	0.949461	0.152813	14.1914
GOTERM_BP_FAT	GO:0048737~imaginal disc-derived appendage development	4	22.2222	0.0118147	RN, DVE, BAB1, DAC	17	243	7937	7.68531	0.95114	0.146905	14.3399
GOTERM_BP_FAT	GO:0048736~appendage development	4	22.2222	0.0122142	RN, DVE, BAB1, DAC	17	246	7937	7.59158	0.95591	0.144506	14.7899
Annotation Cluster 5	Enrichment Score: 2.5536111771432886
Category	Term	Count	%	PValue	Genes	List Total	Pop Hits	Pop Total	Fold Enrichment	Bonferroni	Benjamini	FDR
GOTERM_BP_FAT	GO:0035110~leg morphogenesis	3	16.6667	0.0027032	RN, BAB1, DAC	17	39	7937	35.914	0.49719	0.0515136	3.46384
GOTERM_BP_FAT	GO:0060173~limb development	3	16.6667	0.00284213	RN, BAB1, DAC	17	40	7937	35.0162	0.514672	0.0503272	3.63883
GOTERM_BP_FAT	GO:0035108~limb morphogenesis	3	16.6667	0.00284213	RN, BAB1, DAC	17	40	7937	35.0162	0.514672	0.0503272	3.63883
Annotation Cluster 6	Enrichment Score: 1.3094236145768994
Category	Term	Count	%	PValue	Genes	List Total	Pop Hits	Pop Total	Fold Enrichment	Bonferroni	Benjamini	FDR
SP_PIR_KEYWORDS	zinc-finger	5	27.7778	0.000485757	EIP75B, OAZ, RN, DSF, HIW	17	314	12980	12.1581	0.0135124	0.00226485	0.40564
SP_PIR_KEYWORDS	zinc	5	27.7778	0.00458661	EIP75B, OAZ, RN, DSF, HIW	17	577	12980	6.61637	0.12078	0.0159613	3.77281
SP_PIR_KEYWORDS	metal-binding	5	27.7778	0.0141196	EIP75B, OAZ, RN, DSF, HIW	17	796	12980	4.79604	0.32845	0.0432765	11.2158
GOTERM_MF_FAT	GO:0008270~zinc ion binding	5	27.7778	0.0968355	EIP75B, OAZ, RN, DSF, HIW	15	1026	7918	2.57245	0.988683	0.472815	61.4374
GOTERM_MF_FAT	GO:0046914~transition metal ion binding	5	27.7778	0.206714	EIP75B, OAZ, RN, DSF, HIW	15	1354	7918	1.94929	0.999962	0.72019	88.5425
GOTERM_MF_FAT	GO:0046872~metal ion binding	5	27.7778	0.361154	EIP75B, OAZ, RN, DSF, HIW	15	1718	7918	1.53628	1	0.888158	98.4887
GOTERM_MF_FAT	GO:0043169~cation binding	5	27.7778	0.381813	EIP75B, OAZ, RN, DSF, HIW	15	1764	7918	1.49622	1	0.879516	98.8889
GOTERM_MF_FAT	GO:0043167~ion binding	5	27.7778	0.385415	EIP75B, OAZ, RN, DSF, HIW	15	1772	7918	1.48947	1	0.857331	98.948
Annotation Cluster 7	Enrichment Score: 0.8155909752916258
Category	Term	Count	%	PValue	Genes	List Total	Pop Hits	Pop Total	Fold Enrichment	Bonferroni	Benjamini	FDR
GOTERM_BP_FAT	GO:0048749~compound eye development	3	16.6667	0.126087	B-H2, RN, DAC	17	308	7937	4.54756	1	0.774261	82.7131
GOTERM_BP_FAT	GO:0001654~eye development	3	16.6667	0.14254	B-H2, RN, DAC	17	332	7937	4.21882	1	0.803584	86.5037
GOTERM_BP_FAT	GO:0007423~sensory organ development	3	16.6667	0.198893	B-H2, RN, DAC	17	410	7937	3.41621	1	0.894926	94.4317
Functional Annotation Chart
Category	Term	Count	%	PValue	Genes	List Total	Pop Hits	Pop Total	Fold Enrichment	Bonferroni	Benjamini	FDR
GOTERM_MF_FAT	GO:0030528~transcription regulator activity	11	61.1111	1.53555e-08	B-H2, EIP75B, OAZ, PDM2, RN, UNC-4, DSF, RUNXA, DVE, BAB1, DAC	15	682	7918	8.51398	6.7564e-07	6.7564e-07	1.43662e-05
GOTERM_MF_FAT	GO:0003700~transcription factor activity	9	50	7.31827e-08	B-H2, EIP75B, PDM2, RN, UNC-4, DSF, RUNXA, DVE, BAB1	15	389	7918	12.2129	3.22003e-06	1.61002e-06	6.84678e-05
SP_PIR_KEYWORDS	transcription regulation	8	44.4444	1.79946e-07	EIP75B, OAZ, PDM2, RN, UNC-4, DSF, BAB1, HIW	17	387	12980	15.7836	5.03849e-06	5.03849e-06	0.000150537
SP_PIR_KEYWORDS	nucleus	10	55.5556	1.93455e-07	B-H2, EIP75B, OAZ, PDM2, RN, UNC-4, DSF, DVE, BAB1, HIW	17	869	12980	8.7863	5.41672e-06	2.70837e-06	0.000161837
SP_PIR_KEYWORDS	Transcription	8	44.4444	1.9983e-07	EIP75B, OAZ, PDM2, RN, UNC-4, DSF, BAB1, HIW	17	393	12980	15.5426	5.59521e-06	1.86507e-06	0.00016717
SP_PIR_KEYWORDS	dna-binding	8	44.4444	2.99044e-07	B-H2, EIP75B, OAZ, PDM2, UNC-4, DSF, DVE, BAB1	17	417	12980	14.648	8.37319e-06	2.0933e-06	0.000250169
GOTERM_BP_FAT	GO:0045449~regulation of transcription	11	61.1111	4.60964e-07	B-H2, EIP75B, OAZ, PDM2, RN, UNC-4, DSF, RUNXA, DVE, BAB1, HIW	17	799	7937	6.42767	0.000117078	0.000117078	0.000600331
GOTERM_BP_FAT	GO:0006350~transcription	9	50	1.00422e-06	EIP75B, OAZ, PDM2, RN, UNC-4, DSF, BAB1, DAC, HIW	17	459	7937	9.15456	0.00025504	0.000127528	0.00130783
GOTERM_MF_FAT	GO:0003677~DNA binding	10	55.5556	1.80361e-06	B-H2, EIP75B, OAZ, PDM2, RN, UNC-4, DSF, RUNXA, DVE, BAB1	15	830	7918	6.35984	7.93556e-05	2.64526e-05	0.0016874
GOTERM_MF_FAT	GO:0043565~sequence-specific DNA binding	6	33.3333	3.19935e-05	B-H2, EIP75B, PDM2, UNC-4, DSF, DVE	15	230	7918	13.7704	0.00140675	0.000351872	0.0299283
GOTERM_BP_FAT	GO:0009791~post-embryonic development	7	38.8889	0.000129261	B-H2, EIP75B, SNS, RN, DVE, BAB1, DAC	17	434	7937	7.53036	0.0323012	0.0108851	0.168211
GOTERM_BP_FAT	GO:0035218~leg disc development	4	22.2222	0.00013197	B-H2, RN, BAB1, DAC	17	51	7937	36.6182	0.0329669	0.00834563	0.171733
GOTERM_BP_FAT	GO:0048569~post-embryonic organ development	6	33.3333	0.000220496	B-H2, SNS, RN, DVE, BAB1, DAC	17	297	7937	9.43197	0.0544724	0.0111399	0.286781
SP_PIR_KEYWORDS	Homeobox	4	22.2222	0.000259387	B-H2, PDM2, UNC-4, DVE	17	104	12980	29.3665	0.00723746	0.0014517	0.216787
UP_SEQ_FEATURE	compositionally biased region:His-rich	4	22.2222	0.000298286	B-H2, OAZ, RN, UNC-4	8	63	2975	23.6111	0.0183265	0.0183265	0.300608
GOTERM_BP_FAT	GO:0048707~instar larval or pupal morphogenesis	6	33.3333	0.000454666	B-H2, EIP75B, RN, DVE, BAB1, DAC	17	347	7937	8.07289	0.10909	0.0190678	0.590514
SP_PIR_KEYWORDS	zinc-finger	5	27.7778	0.000485757	EIP75B, OAZ, RN, DSF, HIW	17	314	12980	12.1581	0.0135124	0.00226485	0.40564
GOTERM_BP_FAT	GO:0009886~post-embryonic morphogenesis	6	33.3333	0.000492088	B-H2, EIP75B, RN, DVE, BAB1, DAC	17	353	7937	7.93568	0.117522	0.0177016	0.638974
INTERPRO	IPR001356:Homeobox	4	22.2222	0.000495192	B-H2, PDM2, UNC-4, DVE	17	102	10196	23.5202	0.0254275	0.0254275	0.480074
GOTERM_BP_FAT	GO:0007552~metamorphosis	6	33.3333	0.000552565	B-H2, EIP75B, RN, DVE, BAB1, DAC	17	362	7937	7.73838	0.130981	0.0173957	0.717241
INTERPRO	IPR012287:Homeodomain-related	4	22.2222	0.000554263	B-H2, PDM2, UNC-4, DVE	17	106	10196	22.6326	0.0284181	0.0143114	0.537204
GOTERM_BP_FAT	GO:0006355~regulation of transcription, DNA-dependent	7	38.8889	0.000839431	B-H2, EIP75B, PDM2, UNC-4, DSF, RUNXA, DVE	17	612	7937	5.34016	0.19209	0.0234219	1.08772
GOTERM_BP_FAT	GO:0002165~instar larval or pupal development	6	33.3333	0.00106516	B-H2, EIP75B, RN, DVE, BAB1, DAC	17	418	7937	6.70166	0.237151	0.0267065	1.37836
GOTERM_BP_FAT	GO:0051252~regulation of RNA metabolic process	7	38.8889	0.00144254	B-H2, EIP75B, PDM2, UNC-4, DSF, RUNXA, DVE	17	678	7937	4.82032	0.306962	0.0327842	1.86247
GOTERM_BP_FAT	GO:0048563~post-embryonic organ morphogenesis	5	27.7778	0.00207733	B-H2, RN, DVE, BAB1, DAC	17	284	7937	8.21976	0.410329	0.0430613	2.67186
GOTERM_BP_FAT	GO:0007560~imaginal disc morphogenesis	5	27.7778	0.00207733	B-H2, RN, DVE, BAB1, DAC	17	284	7937	8.21976	0.410329	0.0430613	2.67186
GOTERM_BP_FAT	GO:0035110~leg morphogenesis	3	16.6667	0.0027032	RN, BAB1, DAC	17	39	7937	35.914	0.49719	0.0515136	3.46384
SMART	SM00389:HOX	4	22.2222	0.00282004	B-H2, PDM2, UNC-4, DVE	15	102	4824	12.6118	0.0441788	0.0441788	1.98546
GOTERM_BP_FAT	GO:0060173~limb development	3	16.6667	0.00284213	RN, BAB1, DAC	17	40	7937	35.0162	0.514672	0.0503272	3.63883
GOTERM_BP_FAT	GO:0035108~limb morphogenesis	3	16.6667	0.00284213	RN, BAB1, DAC	17	40	7937	35.0162	0.514672	0.0503272	3.63883
SP_PIR_KEYWORDS	developmental protein	5	27.7778	0.00361536	B-H2, EIP75B, OAZ, PDM2, UNC-4	17	540	12980	7.06972	0.0964408	0.0143832	2.98452
SP_PIR_KEYWORDS	zinc	5	27.7778	0.00458661	EIP75B, OAZ, RN, DSF, HIW	17	577	12980	6.61637	0.12078	0.0159613	3.77281
UP_SEQ_FEATURE	DNA-binding region:Homeobox	3	16.6667	0.00572789	B-H2, PDM2, UNC-4	8	51	2975	21.875	0.299633	0.163121	5.6321
GOTERM_BP_FAT	GO:0035214~eye-antennal disc development	3	16.6667	0.00671469	B-H2, BAB1, DAC	17	62	7937	22.5911	0.819366	0.107818	8.40038
GOTERM_MF_FAT	GO:0003704~specific RNA polymerase II transcription factor activity	3	16.6667	0.00787546	B-H2, EIP75B, PDM2	15	77	7918	20.5662	0.293825	0.067213	7.13027
GOTERM_BP_FAT	GO:0007444~imaginal disc development	5	27.7778	0.00791042	B-H2, RN, DVE, BAB1, DAC	17	412	7937	5.66605	0.866977	0.118453	9.8261
GOTERM_MF_FAT	GO:0003702~RNA polymerase II transcription factor activity	4	22.2222	0.00943351	B-H2, EIP75B, PDM2, DAC	15	257	7918	8.21582	0.341008	0.0671468	8.48584
INTERPRO	IPR017970:Homeobox, conserved site	3	16.6667	0.00985578	B-H2, PDM2, UNC-4	17	97	10196	18.5494	0.402525	0.157752	9.17451
GOTERM_BP_FAT	GO:0035114~imaginal disc-derived appendage morphogenesis	4	22.2222	0.011294	RN, DVE, BAB1, DAC	17	239	7937	7.81393	0.944146	0.156087	13.7503
GOTERM_BP_FAT	GO:0035107~appendage morphogenesis	4	22.2222	0.0116832	RN, DVE, BAB1, DAC	17	242	7937	7.71706	0.949461	0.152813	14.1914
GOTERM_BP_FAT	GO:0048737~imaginal disc-derived appendage development	4	22.2222	0.0118147	RN, DVE, BAB1, DAC	17	243	7937	7.68531	0.95114	0.146905	14.3399
GOTERM_BP_FAT	GO:0048736~appendage development	4	22.2222	0.0122142	RN, DVE, BAB1, DAC	17	246	7937	7.59158	0.95591	0.144506	14.7899
SP_PIR_KEYWORDS	metal-binding	5	27.7778	0.0141196	EIP75B, OAZ, RN, DSF, HIW	17	796	12980	4.79604	0.32845	0.0432765	11.2158
INTERPRO	IPR001723:Steroid hormone receptor	2	11.1111	0.0248326	EIP75B, DSF	17	16	10196	74.9706	0.729531	0.278844	21.6756
INTERPRO	IPR008946:Nuclear hormone receptor, ligand-binding	2	11.1111	0.0263653	EIP75B, DSF	17	17	10196	70.5606	0.750773	0.242611	22.8635
INTERPRO	IPR000536:Nuclear hormone receptor, ligand-binding, core	2	11.1111	0.0263653	EIP75B, DSF	17	17	10196	70.5606	0.750773	0.242611	22.8635
GOTERM_BP_FAT	GO:0035223~leg disc pattern formation	2	11.1111	0.0318005	B-H2, DAC	17	16	7937	58.3603	0.999728	0.323541	34.353
GOTERM_BP_FAT	GO:0007479~leg disc proximal/distal pattern formation	2	11.1111	0.0318005	B-H2, DAC	17	16	7937	58.3603	0.999728	0.323541	34.353
GOTERM_MF_FAT	GO:0003707~steroid hormone receptor activity	2	11.1111	0.0331021	EIP75B, DSF	15	19	7918	55.5649	0.772623	0.190705	27.0165
INTERPRO	IPR001628:Zinc finger, nuclear hormone receptor-type	2	11.1111	0.0339949	EIP75B, DSF	17	22	10196	54.5241	0.834449	0.258994	28.5396
SP_PIR_KEYWORDS	alternative splicing	4	22.2222	0.0375406	EIP75B, PDM2, RN, BAB1	17	616	12980	4.95798	0.657463	0.101598	27.3922
GOTERM_MF_FAT	GO:0004879~ligand-dependent nuclear receptor activity	2	11.1111	0.03994	EIP75B, DSF	15	23	7918	45.9014	0.83361	0.200827	31.7052
INTERPRO	IPR013088:Zinc finger, NHR/GATA-type	2	11.1111	0.0400581	EIP75B, DSF	17	26	10196	46.1357	0.880674	0.261917	32.7801
GOTERM_BP_FAT	GO:0007449~proximal/distal pattern formation, imaginal disc	2	11.1111	0.0415421	B-H2, DAC	17	21	7937	44.465	0.999979	0.387294	42.4536
UP_SEQ_FEATURE	zinc finger region:C2H2-type 6	2	11.1111	0.0439018	OAZ, RN	8	19	2975	39.1447	0.938176	0.604587	36.4317
GOTERM_BP_FAT	GO:0009954~proximal/distal pattern formation	2	11.1111	0.0454129	B-H2, DAC	17	23	7937	40.5985	0.999993	0.40146	45.4079
SMART	SM00430:HOLI	2	11.1111	0.0482859	EIP75B, DSF	15	17	4824	37.8353	0.546994	0.326943	29.6333
GOTERM_BP_FAT	GO:0007610~behavior	4	22.2222	0.0519546	DSF, BAB1, HIW, QTC	17	429	7937	4.35322	0.999999	0.431442	50.0844
GOTERM_BP_FAT	GO:0035127~post-embryonic limb morphogenesis	2	11.1111	0.0569377	RN, BAB1	17	29	7937	32.1988	1	0.448773	53.3954
GOTERM_BP_FAT	GO:0007480~imaginal disc-derived leg morphogenesis	2	11.1111	0.0569377	RN, BAB1	17	29	7937	32.1988	1	0.448773	53.3954
GOTERM_BP_FAT	GO:0035109~imaginal disc-derived limb morphogenesis	2	11.1111	0.0588458	RN, BAB1	17	30	7937	31.1255	1	0.44705	54.6085
GOTERM_BP_FAT	GO:0007478~leg disc morphogenesis	2	11.1111	0.0607502	RN, BAB1	17	31	7937	30.1214	1	0.44545	55.7903
SMART	SM00399:ZnF_C4	2	11.1111	0.0620701	EIP75B, DSF	15	22	4824	29.2364	0.641304	0.289481	36.5587
UP_SEQ_FEATURE	zinc finger region:C2H2-type 5	2	11.1111	0.0641139	OAZ, RN	8	28	2975	26.5625	0.983563	0.64194	48.7615
GOTERM_BP_FAT	GO:0007455~eye-antennal disc morphogenesis	2	11.1111	0.0758563	B-H2, BAB1	17	39	7937	23.9427	1	0.511113	64.2058
GOTERM_BP_FAT	GO:0035120~post-embryonic appendage morphogenesis	3	16.6667	0.0762855	RN, DVE, BAB1	17	229	7937	6.11636	1	0.500934	64.4217
GOTERM_BP_FAT	GO:0008049~male courtship behavior	2	11.1111	0.0851816	DSF, QTC	17	44	7937	21.2219	1	0.529418	68.6347
GOTERM_BP_FAT	GO:0060179~male mating behavior	2	11.1111	0.0851816	DSF, QTC	17	44	7937	21.2219	1	0.529418	68.6347
UP_SEQ_FEATURE	zinc finger region:C2H2-type 4	2	11.1111	0.0883192	OAZ, RN	8	39	2975	19.0705	0.996762	0.682276	60.6673
INTERPRO	IPR013069:BTB/POZ	2	11.1111	0.0887362	CG42629, BAB1	17	59	10196	20.331	0.992029	0.453378	59.4569
GOTERM_MF_FAT	GO:0008270~zinc ion binding	5	27.7778	0.0968355	EIP75B, OAZ, RN, DSF, HIW	15	1026	7918	2.57245	0.988683	0.392216	61.4374

## Sheet: cluster (7)
Annotation Clusters and Functional Annotation Chart for Gene Expression Cluster #7
Annotation Cluster 1	Enrichment Score: 1.7196323270623546
Category	Term	Count	%	PValue	Genes	List Total	Pop Hits	Pop Total	Fold Enrichment	Bonferroni	Benjamini	FDR
SP_PIR_KEYWORDS	transcription regulation	4	25	0.00601985	UBX, BIN, FRU, HAM	14	387	12980	9.58287	0.228668	0.121745	5.46404
SP_PIR_KEYWORDS	Transcription	4	25	0.00628295	UBX, BIN, FRU, HAM	14	393	12980	9.43657	0.237398	0.0863792	5.69665
SP_PIR_KEYWORDS	dna-binding	4	25	0.00740472	UBX, BIN, FRU, HAM	14	417	12980	8.89346	0.273551	0.0767885	6.68269
GOTERM_MF_FAT	GO:0003700~transcription factor activity	4	25	0.00791776	UBX, BIN, FRU, HAM	10	389	7918	8.1419	0.311759	0.311759	7.27238
GOTERM_MF_FAT	GO:0030528~transcription regulator activity	4	25	0.0360409	UBX, BIN, FRU, HAM	10	682	7918	4.64399	0.821863	0.577937	29.4357
SP_PIR_KEYWORDS	nucleus	4	25	0.0516265	UBX, BIN, FRU, HAM	14	869	12980	4.26763	0.897644	0.316058	38.938
GOTERM_MF_FAT	GO:0003677~DNA binding	4	25	0.0595356	UBX, BIN, FRU, HAM	10	830	7918	3.8159	0.944141	0.617736	44.1787
GOTERM_BP_FAT	GO:0045449~regulation of transcription	4	25	0.0712256	UBX, BIN, FRU, HAM	11	799	7937	3.61224	1	0.995539	62.6124
Annotation Cluster 2	Enrichment Score: 1.128727702153902
Category	Term	Count	%	PValue	Genes	List Total	Pop Hits	Pop Total	Fold Enrichment	Bonferroni	Benjamini	FDR
GOTERM_BP_FAT	GO:0000904~cell morphogenesis involved in differentiation	3	18.75	0.0533846	WNT2, DS, HAM	11	303	7937	7.14401	1	0.995291	51.8326
GOTERM_BP_FAT	GO:0030030~cell projection organization	3	18.75	0.0743407	WNT2, DS, HAM	11	365	7937	5.93051	1	0.989185	64.248
GOTERM_BP_FAT	GO:0000902~cell morphogenesis	3	18.75	0.103556	WNT2, DS, HAM	11	442	7937	4.89737	1	0.981754	76.6734
Annotation Cluster 3	Enrichment Score: 0.49633328377324004
Category	Term	Count	%	PValue	Genes	List Total	Pop Hits	Pop Total	Fold Enrichment	Bonferroni	Benjamini	FDR
GOTERM_MF_FAT	GO:0046872~metal ion binding	4	25	0.307447	ENO, DS, FRU, HAM	10	1718	7918	1.84354	1	0.986655	96.948
GOTERM_MF_FAT	GO:0043169~cation binding	4	25	0.323408	ENO, DS, FRU, HAM	10	1764	7918	1.79546	1	0.974586	97.5543
GOTERM_MF_FAT	GO:0043167~ion binding	4	25	0.326197	ENO, DS, FRU, HAM	10	1772	7918	1.78736	1	0.954622	97.6483
Functional Annotation Chart
Category	Term	Count	%	PValue	Genes	List Total	Pop Hits	Pop Total	Fold Enrichment	Bonferroni	Benjamini	FDR
GOTERM_BP_FAT	GO:0048333~mesodermal cell differentiation	2	12.5	0.0187495	UBX, BIN	11	15	7937	96.2061	0.996096	0.996096	22.2769
GOTERM_BP_FAT	GO:0001710~mesodermal cell fate commitment	2	12.5	0.0187495	UBX, BIN	11	15	7937	96.2061	0.996096	0.996096	22.2769
GOTERM_BP_FAT	GO:0032989~cellular component morphogenesis	4	25	0.0234801	WNT2, MF, DS, HAM	11	518	7937	5.57178	0.999053	0.969219	27.1206
GOTERM_BP_FAT	GO:0001707~mesoderm formation	2	12.5	0.0322973	UBX, BIN	11	26	7937	55.5035	0.999934	0.959499	35.4115
GOTERM_BP_FAT	GO:0048332~mesoderm morphogenesis	2	12.5	0.0335206	UBX, BIN	11	27	7937	53.4478	0.999954	0.917708	36.4901
GOTERM_BP_FAT	GO:0007480~imaginal disc-derived leg morphogenesis	2	12.5	0.0359629	DS, UBX	11	29	7937	49.7618	0.999978	0.883078	38.5941
GOTERM_BP_FAT	GO:0035127~post-embryonic limb morphogenesis	2	12.5	0.0359629	DS, UBX	11	29	7937	49.7618	0.999978	0.883078	38.5941
GOTERM_BP_FAT	GO:0048729~tissue morphogenesis	3	18.75	0.036811	DS, UBX, BIN	11	247	7937	8.76371	0.999983	0.839831	39.3096
GOTERM_BP_FAT	GO:0035109~imaginal disc-derived limb morphogenesis	2	12.5	0.0371819	DS, UBX	11	30	7937	48.103	0.999985	0.795257	39.62
GOTERM_BP_FAT	GO:0001704~formation of primary germ layer	2	12.5	0.0371819	UBX, BIN	11	30	7937	48.103	0.999985	0.795257	39.62
GOTERM_BP_FAT	GO:0007478~leg disc morphogenesis	2	12.5	0.0383996	DS, UBX	11	31	7937	46.5513	0.99999	0.76167	40.6289
GOTERM_BP_FAT	GO:0035110~leg morphogenesis	2	12.5	0.0480912	DS, UBX	11	39	7937	37.0023	0.999999	0.799017	48.1201
GOTERM_BP_FAT	GO:0060173~limb development	2	12.5	0.0492965	DS, UBX	11	40	7937	36.0773	1	0.772636	48.988
GOTERM_BP_FAT	GO:0035108~limb morphogenesis	2	12.5	0.0492965	DS, UBX	11	40	7937	36.0773	1	0.772636	48.988
GOTERM_BP_FAT	GO:0000904~cell morphogenesis involved in differentiation	3	18.75	0.0533846	WNT2, DS, HAM	11	303	7937	7.14401	1	0.768074	51.8326
GOTERM_BP_FAT	GO:0035218~leg disc development	2	12.5	0.0624639	DS, UBX	11	51	7937	28.2959	1	0.792967	57.6335
GOTERM_BP_FAT	GO:0045449~regulation of transcription	4	25	0.0712256	UBX, BIN, FRU, HAM	11	799	7937	3.61224	1	0.810876	62.6124
GOTERM_BP_FAT	GO:0030030~cell projection organization	3	18.75	0.0743407	WNT2, DS, HAM	11	365	7937	5.93051	1	0.801449	64.248
GOTERM_BP_FAT	GO:0007507~heart development	2	12.5	0.0836569	UBX, ACT57B	11	69	7937	20.9144	1	0.818504	68.7531
GOTERM_BP_FAT	GO:0007369~gastrulation	2	12.5	0.0871469	UBX, BIN	11	72	7937	20.0429	1	0.811704	70.301
GOTERM_BP_FAT	GO:0002165~instar larval or pupal development	3	18.75	0.0941118	VHA44, DS, UBX	11	418	7937	5.17856	1	0.817959	73.1804
GOTERM_MF_FAT	GO:0003700~transcription factor activity	4	25	0.00791776	UBX, BIN, FRU, HAM	10	389	7918	8.1419	0.311759	0.311759	7.27238
GOTERM_MF_FAT	GO:0030528~transcription regulator activity	4	25	0.0360409	UBX, BIN, FRU, HAM	10	682	7918	4.64399	0.821863	0.577937	29.4357
GOTERM_MF_FAT	GO:0003677~DNA binding	4	25	0.0595356	UBX, BIN, FRU, HAM	10	830	7918	3.8159	0.944141	0.617736	44.1787
SP_PIR_KEYWORDS	developmental protein	5	31.25	0.0015687	WNT2, DS, UBX, FRU, HAM	14	540	12980	8.58466	0.0652791	0.0652791	1.45036
SP_PIR_KEYWORDS	transcription regulation	4	25	0.00601985	UBX, BIN, FRU, HAM	14	387	12980	9.58287	0.228668	0.121745	5.46404
SP_PIR_KEYWORDS	Transcription	4	25	0.00628295	UBX, BIN, FRU, HAM	14	393	12980	9.43657	0.237398	0.0863792	5.69665
SP_PIR_KEYWORDS	dna-binding	4	25	0.00740472	UBX, BIN, FRU, HAM	14	417	12980	8.89346	0.273551	0.0767885	6.68269
SP_PIR_KEYWORDS	alternative splicing	4	25	0.0212993	ENO, VHA44, UBX, FRU	14	616	12980	6.02041	0.603771	0.169023	18.1557
SP_PIR_KEYWORDS	nucleus	4	25	0.0516265	UBX, BIN, FRU, HAM	14	869	12980	4.26763	0.897644	0.316058	38.938
